# Supplementary material for: Large differences in carbohydrate degradation and transport potential among lichen fungal symbionts
Source: Nat Commun. 2022 May 12;13:2634. doi: 10.1038/s41467-022-30218-6 (PMC9098629; doi:10.1038/s41467-022-30218-6)
Supplement: Supplementary file 5 — Supplementary Dataset 1 [file 41467_2022_30218_MOESM5_ESM.xlsx]

## Sheet: Tabelle1
	isolate	lifestyle	published	origin	Genbank or SRA accession	class or subclass
1	Acarospora aff strigata	lichen symbiont	this study	whole lichen	GCA_022814355.1	Lecanoromycetidae
2	Agyrium rufum	saprotroph	this study	axenic culture	GCA_022814335.1	Ostropomycetidae
3	Arthonia radiata	lichen symbiont	Armstrong et al. (2018)	NCBI Genbank	GCA_002989075.1	Arthoniomycetes
4	Aureobasidium pullulans	saprotroph	Zhang et al. (2017)	NCBI Genbank	GCA_003336255.1	Dothideomycetes
5	Botrytis cinerea	necrotroph	Staats et al. (2012)	NCBI Genbank	GCA_000143535.4	Leotiomycetes
6	Capronia coronata	saprotroph	Teixeira et al. (2017)	NCBI Genbank	GCA_000585585.1	Eurotiomycetes
7	Ceratocystis platani	biotroph (pathogenic)	Sayari et al. (2021)	NCBI Genbank	GCA_000978885.1	Sordariomycetes
8	Cetradonia linearis	lichen symbiont	Allen et al. (2018)	NCBI Genbank	GCA_003521265.1	Lecanoromycetidae
9	Cladonia grayi	lichen symbiont	Armaleo et al. (2019)	NCBI Genbank	DOE JGI Portal - version 3	Lecanoromycetidae
10	Cladonia macilenta	lichen symbiont	Park et al. (2013)	NCBI Genbank	GCA_000444155.1	Lecanoromycetidae
11	Cladonia metacorallifera	lichen symbiont	Park et al. (2014)	NCBI Genbank	GCA_000482085.2	Lecanoromycetidae
12	Cladonia uncialis	lichen symbiont	Bertrand et al. (2018)	NCBI Genbank	GCA_002927785.1	Lecanoromycetidae
13	Cladophialophora carrionii	biotroph (pathogenic)	Teixeira et al. (2017)	NCBI Genbank	GCA_000365165.2	Eurotiomycetes
14	Colletotrichum graminicola	biotroph (pathogenic)	Oconnell et al. (2012)	NCBI Genbank	GCA_000149035.1	Sordariomycetes
15	Coniella lustricola	saprotroph	Raudabaugh et al. (2018)	NCBI Genbank	GCA_003019895.1	Sordariomycetes
16	Coniochaeta ligniaria	saprotroph	Jimenez et al. (2017)	NCBI Genbank	GCA_001879275.1	Sordariomycetes
17	Cyanodermella asteris	biotroph (endophyte)	Jahn el al. (2017)	NCBI Genbank	GCA_900618795.1	Ostropomycetidae
18	Diaporthe longicolla	biotroph (pathogenic)	Li et al. (2015)	NCBI Genbank	GCA_000800745.1	Sordariomycetes
19	Dibaeis baeomyces	lichen symbiont	McDonald et al. (2013)	Sequence Read Archive	SRX665192	Ostropomycetidae
20	Elaphomyces granulatus	biotroph (mycorrizha)	Quandt et al. (2015)	NCBI Genbank	GCA_002240705.1	Eurotiomycetes
21	Endocarpon pusillum	lichen symbiont	Wang et al. (2014)	NCBI Genbank	GCA_000464535.1	Eurotiomycetes
22	Epichloe typhina	biotroph (pathogenic)	Schardl et al. (2013)	NCBI Genbank	GCA_000308955.1	Sordariomycetes
23	Erysiphe necator	biotroph (pathogenic)	Jones et al. (2014)	NCBI Genbank	GCA_000798715.1	Leotiomycetes
24	Evernia prunastri	lichen symbiont	Meiser et al. (2017)	NCBI Genbank	GCA_003184365.1	Lecanoromycetidae
25	Fonsecaea erecta	biotroph	Vicente et al. (2017)	NCBI Genbank	GCA_001651985.1	Eurotiomycetes
26	Fusarium oxysporum	biotroph (pathogenic)	Ma et al. (2010)	NCBI Genbank	GCA_000149955.2	Sordariomycetes
27	Graphis scripta	lichen symbiont	McDonald et al. (2013)	Sequence Read Archive	SRX665192	Ostropomycetidae
28	Gomphillus americanus	lichen symbiont	Tagirdzhanova et al. (2021)	NCBI Genbank	GCA_905337335.1	Ostropomycetidae
29	Gyalolechia flavorubescens	lichen symbiont	Park et al. (2013)	NCBI Genbank	GCA_000442125.1	Lecanoromycetidae
30	Helicocarpus griseus	saprotroph	Munoz et al. (2018)	NCBI Genbank	GCA_002573585.1	Eurotiomycetes
31	Hypocenomyce scalaris	lichen symbiont	this study	whole lichen	GCA_022814315.1	Lecanoromycetidae
32	Hypoxylon pulicicidum	biotroph (endophyte)	Nicholson et al. (2018)	NCBI Genbank	GCA_002775035.1	Sordariomycetes
33	Icmadophila ericetorum	lichen symbiont	this study	whole lichen	GCA_022814295.1	Ostropomycetidae
34	Knufia petricola	saprotroph	Tesei et al. (2017)	NCBI Genbank	GCA_002319055.1	Eurotiomycetes
35	Lambiella insularis	lichen symbiont	this study	axenic culture	GCA_022814265.1	Ostropomycetidae
36	Lasallia hispanica	lichen symbiont	DalGrande et al. (2018)	NCBI Genbank	GCA_003254425.1	Lecanoromycetidae
37	Lasallia pustulata	lichen symbiont	Wang et al. (2017)	NCBI Genbank	GCA_900169345.1	Lecanoromycetidae
38	Bachmanniomyces sp. S44760	lichen symbiont	this study	whole lichen	GCA_022814255.1	Ostropomycetidae
39	Lignoscripta atroalba	lichen symbiont	this study	whole lichen	GCA_022814235.1	Lecanoromycetidae
40	Lobaria immixta	lichen symbiont	this study	whole lichen	GCA_022814215.1	Ostropomycetidae
41	Loxospora ochrophaea	lichen symbiont	this study	axenic culture	GCA_022814175.1	Lecanoromycetidae
42	Magnaporthe grisea	biotroph (pathogenic)	Song et al. (2018)	NCBI Genbank	GCA_002871045.1	Sordariomycetes
43	Malbranchea cinnamomea	saprotroph	Huttner et al. (2017)	NCBI Genbank	GCA_900128795.2	Leotiomycetes
44	Monascus purpureus	saprotroph	Yang et al. (2015)	NCBI Genbank	GCA_003184285.1	Eurotiomycetes
45	Mycoblastus sanguinarius	lichen symbiont	this study	whole lichen	GCA_022814195.1	Ostropomycetidae
46	Onygena corvina	saprotroph	Huang et al. (2015)	NCBI Genbank	GCA_000812245.1	Eurotiomycetes
47	Peltigera leucophlebia	lichen symbiont	this study	whole lichen	GCA_022814155.1	Lecanoromycetidae
48	Penicillium chrysogenum	saprotroph	Specht et al. (2014)	NCBI Genbank	GCA_000710275.1	Eurotiomycetes
49	Phaeomoniella chlamydospora	biotroph (pathogenic)	MoralesCruz et al. (2015)	NCBI Genbank	GCA_001006345.1	Eurotiomycetes
50	Phialophora attae	biotroph (ant symbiont)	Moreno et al. (2015)	NCBI Genbank	GCA_001299255.1	Eurotiomycetes
51	Phyllosticta citricarpa	biotroph (pathogenic)	Wang et al. (2016)	NCBI Genbank	GCA_001604955.1	Dothideomycetes
52	Podospora anserina	saprotroph	Espagne et al. (2008)	NCBI Genbank	GCA_000226545.1	Sordariomycetes
53	Pseudevernia furfuracea	lichen symbiont	Meiser et al. (2017)	NCBI Genbank	GCA_003184345.1	Lecanoromycetidae
54	Pseudocyphellaria aurata	lichen symbiont	this study	whole lichen	GCA_022814125.1	Lecanoromycetidae
55	Pseudophaeomoniella oleicola	biotroph	MoralesCruz et al. (2015)	NCBI Genbank	GCA_003868215.1	Eurotiomycetes
56	Ptychographa xylographoides	lichen symbiont	this study	whole lichen	GCA_022814105.1	Ostropomycetidae
57	Puttea exsequens	lichen symbiont	this study	whole lichen	GCA_022814085.1	Lecanoromycetidae
58	Ramalina intermedia	lichen symbiont	Wang et al. (2018)	NCBI Genbank	GCA_003073195.1	Lecanoromycetidae
59	Ramalina peruviana	lichen symbiont	Merlotti et al. (2018)	NCBI Genbank	GCA_001956345.1	Lecanoromycetidae
60	Schaereria dolodes	lichen symbiont	this study	whole lichen	GCA_022814065.1	Ostropomycetidae
61	Sordaria macrospora	saprotroph	Nowrousian et al. (2010)	NCBI Genbank	GCA_000182805.2	Sordariomycetes
62	Sticta canariensis	lichen symbiont	this study	whole lichen	GCA_022814045.1	Lecanoromycetidae
63	Stictis urceolatum	lichen symbiont	this study	whole lichen	GCA_022814025.1	Ostropomycetidae
64	Talaromyces cellulolyticus	saprotroph	Fujii et al. (2015)	NCBI Genbank	GCA_000829775.1	Eurotiomycetes
65	Thelotrema lepadinum	lichen symbiont	this study	whole lichen	GCA_022813995.1	Ostropomycetidae
66	Thermoascus crustaceus	biotroph (pathogenic)	NCBI Genbank (strain JM 12817, sequenced by RIKEN BioResource Center and RIKEN Center for Life Science Technologies (Japan))	NCBI Genbank	GCA_001599835.1	Eurotiomycetes
67	Thielaviopsis musarum	necrotroph	Wingfield et al. (2015)	NCBI Genbank	GCA_001513885.1	Sordariomycetes
68	Toensbergia leucococca	lichen symbiont	this study	whole lichen	GCA_022813965.1	Lecanoromycetidae
69	Trapelia coarctata	lichen symbiont	this study	axenic culture	GCA_022813945.1	Ostropomycetidae
70	Trichoderma reesei	saprotroph	Martinez et al. (2008)	NCBI Genbank	GCA_000167675.2	Sordariomycetes
71	Umbilicaria muehlenbergii	lichen symbiont	Park et al. (2014)	NCBI Genbank	GCA_000611775.1	Lecanoromycetidae
72	Uncinocarpus reesii	saprotroph	Sharpton et al. (2009)	NCBI Genbank	GCA_000003515.2	Eurotiomycetes
73	Varicellaria rhodocarpa	lichen symbiont	this study	whole lichen	GCA_022813925.1	Ostropomycetidae
74	Verticillium dahliae	biotroph (pathogenic)	Ma et al. (2010)	NCBI Genbank	GCA_000150675.2	Sordariomycetes
75	Xylaria grammica	saprotroph	Sook-Young et al. (2021)	NCBI Genbank	GCA_004353285.1	Sordariomycetes
76	Xylographa bjoerkii	lichen symbiont	this study	axenic culture	GCA_022813905.1	Ostropomycetidae
77	Xylographa carneopallida	lichen symbiont	this study	whole lichen	GCA_022813885.1	Ostropomycetidae
78	Xylographa opegraphella	lichen symbiont	this study	axenic culture	GCA_022813865.1	Ostropomycetidae
79	Xylographa pallens	lichen symbiont	this study	axenic culture	GCA_022813845.1	Ostropomycetidae
80	Xylographa parallela	lichen symbiont	this study	axenic culture	GCA_022813825.1	Ostropomycetidae
81	Xylographa soralifera	lichen symbiont	this study	axenic culture	GCA_022813805.1	Ostropomycetidae
82	Xylographa trunciseda	lichen symbiont	this study	axenic culture	GCA_022813785.1	Ostropomycetidae
83	Xylographa vitiligo	lichen symbiont	this study	whole lichen	GCA_022813765.1	Ostropomycetidae
