# Supplementary material for: Large differences in carbohydrate degradation and transport potential among lichen fungal symbionts
Source: Nat Commun. 2022 May 12;13:2634. doi: 10.1038/s41467-022-30218-6 (PMC9098629; doi:10.1038/s41467-022-30218-6)
Supplement: Supplementary file 6 — Supplementary Dataset 2 [file 41467_2022_30218_MOESM6_ESM.xlsx]

## Sheet: Tabelle1
	isolate	extraction method	class or subclass	voucher	material	date	comments
1	Acarospora aff strigata	QIAamp DNA Investigator Kit	Lecanoromycetidae	Spribille 44754, Isolate T1882, Canada:Alberta,Donalda	10-15 thalli with apothecia	Mar. 31 2019	Lichen morphologically close to A. fuscata, but ITS places fungus within A. strigata in Westberg data set.
2	Agyrium rufum	PowerBiofilm DNA Isolation Kit	Ostropomycetidae	Spribille 39798, Canada: British Columbia, Gnat Pass	small pieces of mycelium	Aug. 13 2012
3	Hypocenomyce scalaris	QIAamp DNA Investigator Kit	Lecanoromycetidae	Spribille 44763, Isolate T1881, Canada:Alberta, E of Hinton along Hwy 16	many individual squamules	Apr. 7 2019
4	Icmadophila ericetorum	QIAamp DNA Investigator Kit	Ostropomycetidae	Spribille 43583, isolate T1913, Canada: Manitoba,HIghway 6 N of Grand Rapids	sterile thallus only	Jul. 4 2018
5	Lambiella insularis	PowerBiofilm DNA Isolation Kit	Ostropomycetidae	Spribille 39820, USA: Montana near N end of Salmon Lake, Lincoln. Co.	cultured mycelium	Sep. 7 2012
6	Bachmanniomyces sp. S44760	QIAamp DNA Investigator Kit	Ostropomycetidae	Spribille 44760, isolate T1894, Canada: Alberta, E of Hinton along Hwy 16	seven or eight apothecia	Apr. 7 2019	This is Lecidea scabridula Hedl. nom. illeg.
7	Lignoscripta atroalba	QIAamp DNA Investigator Kit	Lecanoromycetidae	Spribille 44772, isolate T1887, Canada: Alberta, Athabasca R near Brule	many apothecia	Apr. 7 2019
8	Lobaria immixta	Phenol-Chloroform extraction	Ostropomycetidae	Silke Werth ST12-03b, Tenerife, ca. 3 km SW of La Esperanza along Road TF24. Lat: 28.43232, Lon: -16.39024.	not recorded	May 10 2018
9	Loxospora ochrophaea	DNeasy Plant Mini	Lecanoromycetidae	Spribille 41460, isolates: T1860-1863 pooled, USA:New Hampshire, Kancamagus Highway	cultured mycelium	Jun. 26 2016	extraction performed in Missoula Spring 2017
10	Mycoblastus sanguinarius	QIAamp DNA Investigator Kit	Ostropomycetidae	Spribille 43910, isolate T1914, Canada: Saskatchewan, Wapawekka Hills	sterile thallus only	Jul. 07 2018
11	Peltigera leucophlebia	see relevant section in supplementary information document	Lecanoromycetidae	Silke Werth HD1-Pleu1, isolate: Pleu1 Iceland: Heidmoerk (Lat: 64.06833844, Lon: -21.72876066)	mycelium from the backside of apothecia	Aug. 18 2018
12	Pseudocyphellaria aurata	Phenol-Chloroform extraction	Lecanoromycetidae	Silke Werth ST10-01b, Spain, Tenerife, Anaga Mountains. 28.5387161, Lon: -16.26701272	not recorded	May 9 2018
13	Ptychographa xylographoides	DNeasy Plant Mini	Ostropomycetidae	Spribille 42058, isolate T1868, Canada: Alberta, Rock Lake		Sep. 25 2017
14	Puttea exsequens	QIAamp DNA Investigator Kit	Lecanoromycetidae	Spribille 42807, isolate T1888, Canada: Alberta, W of Clear Prairie	many apothecia	Sep. 30 2017
15	Schaereria dolodes	DNeasy Plant Mini	Ostropomycetidae	Spribille 41586, Spribille 41654, isolates T1822 and T1849 pooled, USA: Lake Co, Tim Wheeler residence, Jocko River swimming hole	not recorded	Jan.-Mar. 2017
16	Sticta canariensis	Phenol-Chloroform extraction	Lecanoromycetidae	leg. Israel Perez Vargas, voucher S.can, Spain, Tenerife, Anaga Mountains, Lat: 28.54, Lon: -16.27	not recorded	Mar. 2 2017
17	Stictis urceolatum	CTAB Method	Ostropomycetidae	USA: Virginia, Smyth County, Grindstone Campground, on hardwood, leg. Linda Phillips (S)	apothecia	May 1 2017
18	Thelotrema lepadinum	QIAamp DNA Investigator Kit	Ostropomycetidae	Spribille 44606, isolate T1916 , Canada: British Columbia, Frisby Creek near Revelstoke	apotheica	Oct. 20 2018
19	Toensbergia leucococca	QIAamp DNA Investigator Kit	Lecanoromycetidae	Spribille 42847, isolate T1904, Canada: Saskatchewan, Wapawekka Hills	many squamules	Apr. 28 2018
20	Trapelia coarctata	PowerBiofilm DNA Isolation Kit	Ostropomycetidae	Resl 1158, isolate: P141, Austria: Styria, Schoeckl	small pieces of mycelium	Apr. 4 2012
21	Varicellaria rhodocarpa	QIAamp DNA Investigator Kit	Ostropomycetidae	Spribille 41938, isolate T1912, Canada: Northwest Territories, dolomite cliffs ca 8.5 km SW of Edzo	sterile thallus	2017-08-01
22	Xylographa bjoerkii	Phenol-Chloroform extraction	Ostropomycetidae	Spribille 41600, USA: Oregon, beach across from Neah-Kah-Nie School	cultured mycelium	Jan. 29 2017
23	Xylographa carneopallida	QIAamp DNA Investigator Kit	Ostropomycetidae	Spribille 44761, isolate T1889, Canada: Alberta, E of Hinton along Hwy 16	10 - 15 apothecia and thallus	Apr. 07 2019
24	Xylographa opegraphella	Phenol-Chloroform extraction	Ostropomycetidae	Spribille 41601, USA: Oregon, beach across from Neah-Kah-Nie School	cultured mycelium	Jan. 29 2017
25	Xylographa pallens	Phenol-Chloroform extraction	Ostropomycetidae	Resl 1159, Austria: Stryria, Eisenerz, S of Praebichl, 400m after Praebichlerhof along hiking trail	small pieces of mycelium	Nov. 27 2012
26	Xylographa parallela	PowerBiofilm DNA Isolation Kit	Ostropomycetidae	Resl 1145, isolate T1151, Austria: Carinthia, Hochrindl	small pieces of mycelium	Jun. 5 2013
27	Xylographa soralifera	Phenol-Chloroform extraction	Ostropomycetidae	Spribille 41478, USA: Montana Silver Butte Pass	cultured mycelium	Aug. 15 2016
28	Xylographa trunciseda	Phenol-Chloroform extraction	Ostropomycetidae	Spribille 41477, USA: Montana Silver Butte Pass	cultured mycelium	Aug. 15 2016
29	Xylographa vitiligo	DNeasy Plant Mini	Ostropomycetidae	Spribille 42472, isolate T1866, Canada: Alberta, Swan Hills	soredia including wood grains	Oct. 28 2017
