# Supplementary material for: Large differences in carbohydrate degradation and transport potential among lichen fungal symbionts
Source: Nat Commun. 2022 May 12;13:2634. doi: 10.1038/s41467-022-30218-6 (PMC9098629; doi:10.1038/s41467-022-30218-6)
Supplement: Supplementary file 8 — Source Data [file 41467_2022_30218_MOESM8_ESM.zip]

Archive with 12 entries (11 files):
- source-data/
- __MACOSX/._source-data
- source-data/.DS_Store
- __MACOSX/source-data/._.DS_Store
- source-data/Source-data-Figure1.xlsx
- __MACOSX/source-data/._Source-data-Figure1.xlsx
- source-data/Source-Data-Figure2.xlsx
- __MACOSX/source-data/._Source-Data-Figure2.xlsx
- source-data/Source-Data-Figure3.xlsx
- __MACOSX/source-data/._Source-Data-Figure3.xlsx
- source-data/Source-data-Figure4.xlsx
- __MACOSX/source-data/._Source-data-Figure4.xlsx
