# Supplementary material for: Large differences in carbohydrate degradation and transport potential among lichen fungal symbionts
Source: Nat Commun. 2022 May 12;13:2634. doi: 10.1038/s41467-022-30218-6 (PMC9098629; doi:10.1038/s41467-022-30218-6)
Supplement: Supplementary file 8 — Source Data [file 41467_2022_30218_MOESM8_ESM.zip › source-data/Source-data-Figure1.xlsx]

## Sheet: Fig1_Heatmap
name	AA	CBM	CE	GH	GT	PL	cell	pec	lign	PODs	celldex	malt	total wo cell+malt
Acarospora_spec	27.0	1.0	20.0	72.0	62.0	0.0	40	0	6	3	1	0	24
Agyrium_rufum	45.0	5.0	31.0	139.0	65.0	0.0	85	13	13	2	5	3	26
Arthonia_radiata	44.0	4.0	54.0	132.0	63.0	1.0	76	13	8	13	0	2	32
Aureobasidium_pullulans	64.0	8.0	48.0	204.0	76.0	5.0	146	23	17	7	5	6	64
Bachmanniomyces sp. S44760	25.0	4.0	12.0	70.0	65.0	1.0	42	0	8	1	1	0	25
Botrytis_cinerea	74.0	20.0	61.0	209.0	75.0	10.0	133	38	17	10	6	6	60
Capronia_coronata	34.0	3.0	37.0	101.0	71.0	1.0	66	3	11	1	10	9	38
Ceratocystis_platani	28.0	7.0	13.0	96.0	52.0	5.0	55	7	8	2	1	1	14
Cetradonia_linearis	23.0	3.0	3.0	51.0	43.0	0.0	29	0	10	1	0	0	9
Cladonia_grayi	45.0	5.0	17.0	89.0	68.0	0.0	51	0	15	5	0	0	33
Cladonia_macilenta	37.0	3.0	23.0	84.0	60.0	0.0	46	0	15	5	0	0	35
Cladonia_metacorallifera	34.0	5.0	24.0	92.0	62.0	0.0	50	0	14	7	0	0	33
Cladonia_uncialis	56.0	3.0	22.0	93.0	71.0	0.0	57	0	15	4	0	0	32
Cladophialophora_carrionii	47.0	1.0	34.0	128.0	73.0	1.0	77	8	14	2	14	13	73
Colletotrichum_graminicola	110.0	18.0	69.0	255.0	72.0	16.0	194	35	25	4	11	10	53
Coniella_lustricola	59.0	7.0	47.0	227.0	64.0	6.0	129	36	15	2	6	6	55
Coniochaeta_ligniaria	85.0	20.0	65.0	266.0	75.0	8.0	175	21	20	2	15	13	65
Cyanodermella_asteris	63.0	7.0	49.0	178.0	60.0	3.0	107	20	12	18	2	2	36
Diaporthe_longicolla	200.0	21.0	94.0	373.0	87.0	41.0	283	84	28	19	15	15	82
Dibaeis_baeomyces	38.0	7.0	17.0	85.0	54.0	0.0	51	2	10	3	2	2	27
Elaphomyces_granulatus	33.0	6.0	16.0	93.0	69.0	1.0	49	3	10	0	1	2	24
Endocarpon_pusillum	38.0	4.0	15.0	88.0	58.0	2.0	46	1	9	8	0	0	20
Epichloe_typhina	28.0	7.0	24.0	107.0	61.0	0.0	59	4	9	2	1	5	32
Erysiphe_necator	10.0	1.0	17.0	55.0	43.0	0.0	21	0	5	0	0	3	13
Evernia_prunastri	61.0	6.0	24.0	108.0	84.0	0.0	72	1	18	7	1	0	41
Fonsecaea_erecta	62.0	3.0	51.0	129.0	74.0	0.0	94	4	18	3	15	17	118
Fusarium_oxysporum	117.0	35.0	97.0	334.0	89.0	25.0	210	54	24	11	29	27	133
Gomphillus_americanus	28.0	7.0	34.0	102.0	62.0	0.0	56	2	7	8	1	3	25
Graphis_scripta	71.0	8.0	51.0	193.0	62.0	4.0	126	28	19	14	3	3	51
Gyalolechia_flavorubescens	50.0	7.0	22.0	97.0	65.0	0.0	62	1	10	3	0	1	26
Helicocarpus_griseus	72.0	6.0	51.0	169.0	61.0	5.0	133	10	6	3	6	5	43
Hypocenomyce_scalaris	20.0	4.0	32.0	97.0	71.0	0.0	56	1	5	6	3	4	71
Hypoxylon_pulicicidum	123.0	5.0	55.0	222.0	64.0	10.0	184	19	14	5	9	5	64
Icmadophila_ericetorum	40.0	9.0	22.0	105.0	65.0	0.0	59	2	15	5	2	3	31
Knufia_petricola	31.0	4.0	42.0	133.0	74.0	2.0	75	11	11	1	4	12	78
Lambiella_insularis	20.0	3.0	17.0	94.0	61.0	0.0	40	2	8	3	1	1	33
Lasallia_hispanica	31.0	2.0	12.0	76.0	58.0	0.0	41	0	10	2	1	0	26
Lasallia_pustulata	31.0	4.0	19.0	75.0	59.0	0.0	37	0	10	2	1	1	28
Lignoscripta_atroalba	36.0	3.0	18.0	91.0	65.0	0.0	56	0	12	3	7	2	29
Lobaria_immixta	61.0	6.0	28.0	85.0	67.0	1.0	57	0	17	4	0	0	30
Loxospora_ochrophaea	43.0	2.0	29.0	101.0	64.0	0.0	68	10	8	4	2	0	29
Magnaporthe_grisea	111.0	18.0	72.0	236.0	78.0	6.0	168	17	26	4	10	10	41
Malbranchea_cinnamomea	36.0	6.0	25.0	112.0	54.0	3.0	73	3	7	0	7	4	37
Monascus_purpureus	27.0	5.0	22.0	90.0	60.0	2.0	53	2	7	1	1	4	34
Mycoblastus_sanguinarius	66.0	8.0	29.0	113.0	76.0	0.0	72	0	17	8	0	0	37
Onygena_corvina	31.0	2.0	20.0	68.0	53.0	0.0	31	0	9	0	0	2	25
Peltigera_leucophlebia	42.0	4.0	5.0	59.0	51.0	0.0	34	0	16	2	0	0	15
Penicillium_chrysogenum	71.0	16.0	49.0	207.0	78.0	9.0	129	18	12	7	10	12	97
Phaeomoniella_chlamydospora	44.0	8.0	30.0	183.0	77.0	4.0	99	21	13	3	8	7	58
Phialophora_attae	56.0	5.0	46.0	142.0	85.0	1.0	100	6	10	4	13	22	92
Phyllosticta_citricarpa	65.0	4.0	34.0	145.0	54.0	8.0	95	22	20	1	4	2	45
Podospora_anserina	111.0	12.0	56.0	181.0	68.0	7.0	157	12	17	4	6	2	29
Pseudevernia_furfuracea	54.0	3.0	19.0	101.0	73.0	0.0	60	1	17	11	1	0	36
Pseudocyphellaria_aurata	50.0	7.0	22.0	80.0	68.0	1.0	52	0	15	5	1	0	30
Pseudophaeomoniella_oleicola	45.0	7.0	41.0	175.0	75.0	4.0	99	22	10	0	8	8	52
Ptychographa_xylographoides	25.0	3.0	19.0	98.0	73.0	0.0	58	2	10	3	5	2	30
Puttea_exsequens	29.0	4.0	18.0	87.0	70.0	0.0	38	2	10	4	0	0	25
Ramalina_intermedia	42.0	4.0	21.0	87.0	62.0	0.0	54	0	12	5	0	0	33
Ramalina_peruviana	34.0	3.0	17.0	71.0	53.0	0.0	45	0	10	4	0	0	25
Schaereria_dolodes	24.0	2.0	18.0	71.0	63.0	0.0	44	0	11	2	0	1	17
Sordaria_macrospora	77.0	15.0	36.0	161.0	62.0	4.0	117	9	15	2	8	2	27
Sticta_canariensis	44.0	6.0	19.0	75.0	60.0	0.0	57	0	13	3	1	0	30
Stictis_urceolatum	66.0	7.0	62.0	213.0	71.0	7.0	137	27	14	15	6	4	43
Talaromyces_cellulolyticus	75.0	22.0	68.0	295.0	69.0	7.0	168	30	14	4	27	25	99
Thelotrema_lepadinum	89.0	9.0	55.0	198.0	57.0	3.0	130	22	28	15	3	6	44
Thermoascus_crustaceus	39.0	5.0	27.0	135.0	60.0	1.0	79	7	6	1	1	1	63
Thielaviopsis_musarum	31.0	5.0	18.0	96.0	61.0	4.0	65	6	8	1	3	2	21
Toensbergia_leucococca	35.0	4.0	22.0	86.0	64.0	0.0	44	0	14	2	2	2	33
Trapelia_coarctata	45.0	6.0	21.0	85.0	70.0	1.0	57	1	11	3	1	1	29
Trichoderma_reesei	38.0	9.0	26.0	170.0	67.0	5.0	98	7	10	5	5	10	45
Umbilicaria_muehlenbergii	31.0	3.0	17.0	77.0	65.0	0.0	44	0	5	6	1	1	30
Uncinocarpus_reesii	22.0	5.0	18.0	69.0	57.0	0.0	29	0	5	0	1	1	25
Varicellaria_rhodocarpa	63.0	6.0	27.0	119.0	61.0	0.0	70	7	26	6	3	3	37
Verticillium_dahliae	79.0	14.0	60.0	219.0	68.0	32.0	160	54	10	1	14	17	48
Xylaria_grammica	125.0	16.0	68.0	254.0	61.0	15.0	192	31	18	9	6	6	57
Xylographa_bjoerkii	34.0	3.0	26.0	109.0	74.0	0.0	64	5	13	7	6	3	37
Xylographa_carneopallida	28.0	4.0	22.0	97.0	65.0	0.0	56	5	13	4	6	3	29
Xylographa_opegraphella	26.0	2.0	19.0	98.0	65.0	0.0	53	4	13	3	7	3	28
Xylographa_pallens	32.0	4.0	27.0	105.0	64.0	0.0	63	4	12	6	6	3	30
Xylographa_parallela	24.0	2.0	24.0	97.0	64.0	0.0	54	3	11	4	5	2	31
Xylographa_soralifera	42.0	2.0	35.0	112.0	67.0	0.0	69	4	13	6	5	3	35
Xylographa_trunciseda	33.0	3.0	28.0	103.0	63.0	0.0	62	2	14	6	7	3	32
Xylographa_vitiligo	31.0	2.0	24.0	97.0	61.0	0.0	57	4	14	6	7	3	32

## Sheet: Fig1_Ancestral_states
	cell	pec	lign
ancestral Xylographa (AX)	61	3	13
ancestral Ostropomycetidae (AO)	65	5	12
ancestral Lecanoromycetidae (AL)	60	4	13
Lecanoromycetidae/Ostropomycetidae split (OLS)	64	4	12
ancestral Lecanoromycetes s.str. (ALSS)	64	4	11
ancestral Lecanoromycetes s.lat. (ALSS)	69	6	11
ancestral Eurotiomycetes (AE)	84	11	10
Eurotiomycetes/Lecanoromycetes split (ELS)	85	13	13
root (R)	96	14	13

## Sheet: Fig1_life_history_traits
species	photosymbiont	substrate	symbiotic architecture
Acarospora_spec	Trebouxia	mineral	crust
Agyrium_rufum	NA	organic	NA
Arthonia_radiata	Trentepohlia	organic	crust
Aureobasidium_pullulans	NA	NA	NA
Bachmanniomyces sp. S44760	Symbiochloris	organic	crust
Botrytis_cinerea	NA	NA	NA
Capronia_coronata	NA	NA	NA
Ceratocystis_platani	NA	NA	NA
Cetradonia_linearis	Asterochloris	mineral	macrolichen
Cladonia_grayi	Asterochloris	generalist	macrolichen
Cladonia_macilenta	Asterochloris	generalist	macrolichen
Cladonia_metacorallifera	Asterochloris	mineral	macrolichen
Cladonia_uncialis	Asterochloris	mineral	macrolichen
Cladophialophora_carrionii	NA	NA	NA
Colletotrichum_graminicola	NA	NA	NA
Coniella_lustricola	NA	NA	NA
Coniochaeta_ligniaria	NA	NA	NA
Cyanodermella_asteris	NA	NA	NA
Diaporthe_longicolla	NA	NA	NA
Dibaeis_baeomyces	Elliptochloris	generalist	crust
Elaphomyces_granulatus	NA	NA	NA
Endocarpon_pusillum	Diplosphaera	mineral	crust
Epichloe_typhina	NA	NA	NA
Erysiphe_necator	NA	NA	NA
Evernia_prunastri	Trebouxia	organic	macrolichen
Fonsecaea_erecta	NA	NA	NA
Fusarium_oxysporum	NA	NA	NA
Gomphillus_americanus	Chloroidium	mineral	crust
Graphis_scripta	Trentepohlia	organic	crust
Gyalolechia_flavorubescens	Trebouxia	organic	crust
Helicocarpus_griseus	NA	NA	NA
Hypocenomyce_scalaris	Trebouxia	organic	crust
Hypoxylon_pulicicidum	NA	NA	NA
Icmadophila_ericetorum	Elliptochloris	generalist	crust
Knufia_petricola	NA	NA	NA
Lambiella_insularis	Trebouxia	mineral	crust
Lasallia_hispanica	Trebouxia	mineral	macrolichen
Lasallia_pustulata	Trebouxia	mineral	macrolichen
Lignoscripta_atroalba	Symbiochloris	organic	crust
Lobaria_immixta	Symbiochloris/Cyanobacteria	organic	macrolichen
Loxospora_ochrophaea	Trebouxia	organic	crust
Magnaporthe_grisea	NA	NA	NA
Malbranchea_cinnamomea	NA	NA	NA
Monascus_purpureus	NA	NA	NA
Mycoblastus_sanguinarius	Trebouxia	organic	crust
Onygena_corvina	NA	NA	NA
Peltigera_leucophlebia	Coccomyxa/Cyanobacteria	generalist	macrolichen
Penicillium_chrysogenum	NA	NA	NA
Phaeomoniella_chlamydospora	NA	NA	NA
Phialophora_attae	NA	NA	NA
Phyllosticta_citricarpa	NA	NA	NA
Podospora_anserina	NA	NA	NA
Pseudevernia_furfuracea	Trebouxia	organic	macrolichen
Pseudocyphellaria_aurata	Symbiochloris	organic	macrolichen
Pseudophaeomoniella_oleicola	NA	NA	NA
Ptychographa_xylographoides	Trebouxia	organic	crust
Puttea_exsequens	Trebouxia	organic	crust
Ramalina_intermedia	Trebouxia	mineral	macrolichen
Ramalina_peruviana	Trebouxia	organic	macrolichen
Schaereria_dolodes	Trebouxia	minerl	crust
Sordaria_macrospora	NA	NA	NA
Sticta_canariensis	Symbiochloris	organic	macrolichen
Stictis_urceolatum	Trebouxia	organic	crust
Talaromyces_cellulolyticus	NA	NA	NA
Thelotrema_lepadinum	Trentepohlia	generalist	crust
Thermoascus_crustaceus	NA	NA	NA
Thielaviopsis_musarum	NA	NA	NA
Toensbergia_leucococca	Trebouxia	organic	crust
Trapelia_coarctata	Chlorelle	mineral	crust
Trichoderma_reesei	NA	NA	NA
Umbilicaria_muehlenbergii	Trebouxia	miner	macrolichen
Uncinocarpus_reesii	NA	NA	NA
Varicellaria_rhodocarpa	Symbiochloris	generalist	crust
Verticillium_dahliae	NA	NA	NA
Xylaria_grammica	NA	NA	NA
Xylographa_bjoerkii	Trebouxia	organic	crust
Xylographa_carneopallida	Trebouxia	organic	crust
Xylographa_opegraphella	Trebouxia	organic	crust
Xylographa_pallens	Trebouxia	organic	crust
Xylographa_parallela	Trebouxia	organic	crust
Xylographa_soralifera	Trebouxia	organic	crust
Xylographa_trunciseda	Trebouxia	organic	crust
Xylographa_vitiligo	Trebouxia	organic	crust
