# Supplementary material for: Large differences in carbohydrate degradation and transport potential among lichen fungal symbionts
Source: Nat Commun. 2022 May 12;13:2634. doi: 10.1038/s41467-022-30218-6 (PMC9098629; doi:10.1038/s41467-022-30218-6)
Supplement: Supplementary file 8 — Source Data [file 41467_2022_30218_MOESM8_ESM.zip › source-data/Source-Data-Figure2.xlsx]

## Sheet: Fig2A - PCA raw data cellulose
The data here was log-transformed before subjecting them to a phylogenetically corrected PCA (please refer to Materials and Methods for details)
	GH5	GH16	CBM66	GH43	AA9	GH10	AA3	GH2	GH72	GH31	GH11	GH3	GH7	GH55	GH45	GH29	GH30	GH35	GH6	GH51	GH67	GH36	GH1	CBM35	GH26	GH27	GH12	GH95	GH74	CBM13	GH39	CBM6	GH141	CBM1
Acarospora_spec	8	7	0	2	1	0	8	1	4	3	0	3	0	1	1	0	0	0	0	0	0	0	0	0	0	1	0	0	0	0	0	0	0	0
Agyrium_rufum	14	9	0	5	9	2	12	1	4	2	3	5	2	1	1	0	1	1	1	2	1	0	4	0	0	1	2	0	2	0	0	0	0	0
Arthonia_radiata	10	6	0	9	3	1	13	1	5	3	2	8	2	2	0	0	1	3	1	2	0	0	1	0	0	1	1	1	0	0	0	0	0	0
Aureobasidium_pullulans	22	17	0	14	6	3	26	2	5	8	4	16	2	3	1	2	1	4	1	3	1	0	3	0	0	1	1	0	0	0	0	0	0	0
Botrytis_cinerea	15	18	0	8	8	2	28	2	5	4	3	14	3	3	2	0	0	3	1	1	0	0	5	1	1	1	3	2	0	0	0	0	0	0
Capronia_coronata	6	16	0	4	1	1	13	4	4	5	0	4	0	2	0	0	0	1	0	1	0	0	3	0	0	0	1	0	0	0	0	0	0	0
Ceratocystis_platani	6	12	0	2	4	1	7	2	4	2	1	5	1	3	0	0	1	0	0	2	0	0	1	0	0	0	1	0	0	0	0	0	0	0
Cetradonia_linearis	3	6	0	1	1	0	6	2	3	2	0	2	0	1	0	0	0	1	0	0	0	0	0	0	1	0	0	0	0	0	0	0	0	0
Cladonia_grayi	8	9	0	1	1	0	12	3	4	3	0	5	0	2	0	0	0	1	0	0	0	0	0	0	0	1	1	0	0	0	0	0	0	0
Cladonia_macilenta	7	8	0	1	1	0	13	2	4	2	0	5	0	0	0	0	0	1	0	0	0	0	0	0	0	1	1	0	0	0	0	0	0	0
Cladonia_metacorallifera	8	9	0	2	1	0	11	3	4	1	0	5	0	2	0	0	0	1	0	0	0	0	0	0	0	1	1	0	0	1	0	0	0	0
Cladonia_uncialis	8	9	0	2	0	0	18	3	4	3	0	5	0	2	0	0	0	1	0	0	0	0	0	0	0	1	1	0	0	0	0	0	0	0
Cladophialophora_carrionii	7	11	0	7	1	1	15	3	4	6	1	9	0	2	0	0	2	1	0	1	1	0	1	0	0	2	1	0	0	0	1	0	0	0
Colletotrichum_graminicola	14	20	0	15	27	9	32	5	5	6	6	18	6	4	2	2	2	5	3	2	1	1	1	1	1	1	3	0	0	0	0	1	0	1
Coniella_lustricola	14	11	0	13	7	4	13	5	7	6	2	16	4	3	0	2	3	5	0	2	0	0	3	0	0	1	5	2	1	0	0	0	0	0
Coniochaeta_ligniaria	16	13	1	18	17	6	19	9	4	9	5	16	7	10	4	0	4	3	3	3	1	0	3	0	0	2	1	1	0	0	0	0	0	0
Cyanodermella_asteris	14	10	0	6	3	1	30	3	5	5	2	8	0	4	1	1	0	3	1	2	1	0	3	0	1	1	1	1	0	0	0	0	0	0
Diaporthe_longicolla	25	15	2	36	30	7	70	8	8	6	4	23	7	4	1	4	3	7	4	3	1	1	7	1	1	0	2	2	0	0	1	0	0	0
Dibaeis_baeomyces	8	7	0	3	1	0	14	1	4	4	0	2	0	3	0	0	0	2	0	0	0	0	1	0	0	1	0	0	0	0	0	0	0	0
Elaphomyces_granulatus	7	9	0	3	2	0	8	2	3	4	0	4	0	4	0	0	0	1	0	0	0	0	0	1	0	0	0	0	0	0	0	1	0	0
Endocarpon_pusillum	7	8	0	1	3	0	12	1	4	3	0	3	0	2	0	0	0	0	0	1	0	0	0	0	0	1	0	0	0	0	0	0	0	0
Epichloe_typhina	4	14	2	2	1	1	10	3	5	3	0	6	0	4	0	0	1	1	0	0	0	0	1	0	0	0	1	0	0	0	0	0	0	0
Erysiphe_necator	3	9	0	0	1	0	1	0	3	1	0	2	0	1	0	0	0	0	0	0	0	0	0	0	0	0	0	0	0	0	0	0	0	0
Evernia_prunastri	8	11	0	1	1	0	27	3	5	3	0	3	0	3	0	0	1	0	0	1	0	0	0	0	0	1	3	0	0	1	0	0	0	0
Fonsecaea_erecta	8	11	0	10	0	1	23	6	4	7	0	7	0	3	0	0	2	0	0	2	1	0	2	0	0	2	1	2	0	1	1	0	0	0
Fusarium_oxysporum	19	26	0	28	14	5	33	8	3	10	3	28	3	1	1	2	3	7	1	2	2	2	5	0	0	0	1	2	0	0	0	1	0	0
Gomphillus_americanus	13	10	0	3	1	0	7	3	3	3	0	5	2	1	0	0	0	0	1	0	0	0	2	0	0	2	0	0	0	0	0	0	0	0
Graphis_scripta	17	13	0	12	10	2	25	2	3	5	2	9	3	2	2	1	2	4	1	2	1	0	2	1	0	1	3	0	1	0	0	0	0	0
Gyalolechia_flavorubescens	8	11	0	2	3	0	19	1	5	2	0	4	0	2	1	0	1	1	0	1	0	0	0	0	0	0	1	0	0	0	0	0	0	0
Helicocarpus_griseus	9	9	0	18	13	4	26	6	4	5	4	13	3	4	3	0	1	1	3	0	1	1	1	1	1	0	2	0	0	0	0	0	0	0
Hypocenomyce_scalaris	8	9	0	1	1	0	8	3	4	5	0	7	0	2	1	0	0	2	0	1	0	0	3	0	0	0	0	0	1	0	0	0	0	0
Hypoxylon_pulicicidum	16	13	1	18	25	2	39	10	6	6	2	18	4	5	1	2	3	6	2	2	1	1	1	0	0	0	0	0	0	0	0	0	0	0
Icmadophila_ericetorum	10	7	0	2	1	0	13	1	4	4	0	6	0	3	0	0	1	2	0	0	0	0	2	0	0	2	1	0	0	0	0	0	0	0
Knufia_petricola	5	13	0	7	4	1	8	4	6	6	0	8	0	3	0	0	0	2	0	2	1	0	2	0	0	1	2	0	0	0	0	0	0	0
Lambiella_insularis	9	5	0	3	1	1	4	2	3	3	0	4	0	2	0	0	0	2	0	0	0	0	0	0	0	1	0	0	0	0	0	0	0	0
Lasallia_hispanica	7	6	0	1	1	0	11	1	4	3	0	4	0	2	0	0	0	0	0	0	0	0	0	0	0	1	0	0	0	0	0	0	0	0
Lasallia_pustulata	6	4	0	2	1	0	9	0	4	4	0	3	0	3	0	0	0	0	0	0	0	0	0	0	0	1	0	0	0	0	0	0	0	0
Bachmanniomyces sp. S44760	8	7	0	2	3	0	4	1	5	2	0	4	0	2	1	0	0	0	0	0	0	0	1	0	0	0	1	0	0	1	0	0	0	0
Lignoscripta_atroalba	11	5	0	3	2	2	9	3	5	3	0	5	0	1	1	0	0	1	0	0	0	0	2	0	0	2	1	0	0	0	0	0	0	0
Lobaria_immixta	8	7	0	0	4	0	18	3	5	3	0	5	0	4	0	0	0	0	0	0	0	0	0	0	0	0	0	0	0	0	0	0	0	0
Loxospora_ochrophaea	11	8	0	3	1	0	20	2	4	4	0	6	0	1	1	0	0	1	0	2	0	0	0	0	0	1	2	1	0	0	0	0	0	0
Magnaporthe_grisea	15	15	1	19	22	6	21	7	5	5	5	17	7	4	0	3	0	0	3	3	1	0	1	0	0	2	3	2	0	0	0	1	0	0
Malbranchea_cinnamomea	6	9	0	5	7	3	7	4	2	6	1	10	2	2	0	0	0	1	1	2	1	0	2	0	0	0	1	1	0	0	0	0	0	0
Monascus_purpureus	5	10	0	3	1	0	10	2	5	1	0	6	0	5	0	1	1	1	0	0	0	1	0	0	0	0	1	0	0	0	0	0	0	0
Mycoblastus_sanguinarius	10	10	0	3	1	0	26	3	6	3	0	3	0	2	2	0	1	0	0	0	0	0	0	0	0	1	1	0	0	0	0	0	0	0
Onygena_corvina	4	8	0	1	0	0	4	2	4	2	0	4	0	2	0	0	0	0	0	0	0	0	0	0	0	0	0	0	0	0	0	0	0	0
Peltigera_leucophlebia	3	6	0	0	4	0	9	1	3	0	0	3	0	5	0	0	0	0	0	0	0	0	0	0	0	0	0	0	0	0	0	0	0	0
Penicillium_chrysogenum	13	13	0	13	4	2	21	7	6	10	1	16	2	4	0	0	1	3	1	2	1	1	3	0	1	0	3	1	0	0	0	0	0	0
Phaeomoniella_chlamydospora	14	14	0	9	4	1	14	2	6	3	1	14	0	2	0	2	1	5	0	3	0	0	2	0	0	0	2	0	0	0	0	0	0	0
Phialophora_attae	4	11	0	6	6	3	24	7	5	5	2	11	0	3	0	0	0	2	0	2	1	1	2	0	0	1	2	2	0	0	0	0	0	0
Phyllosticta_citricarpa	10	14	0	9	8	1	17	3	3	7	0	11	1	0	1	1	0	2	1	1	0	0	3	0	0	1	1	0	0	0	0	0	0	0
Podospora_anserina	9	11	0	12	30	8	31	5	6	5	6	10	5	4	2	0	2	1	4	0	1	0	1	1	1	0	2	0	0	0	0	0	0	0
Pseudevernia_furfuracea	9	8	0	1	1	0	21	3	4	3	0	4	0	2	0	0	1	0	0	0	0	0	0	0	0	1	2	0	0	0	0	0	0	0
Pseudocyphellaria_aurata	8	6	0	0	4	0	16	3	4	2	0	5	0	3	0	0	0	0	0	0	0	0	0	0	0	1	0	0	0	0	0	0	0	0
Pseudophaeomoniella_oleicola	13	14	0	9	5	1	12	2	5	6	0	14	1	2	1	2	1	5	0	1	0	0	3	0	0	1	1	0	0	0	0	0	0	0
Ptychographa_xylographoides	12	8	0	4	0	2	9	4	4	2	0	4	0	4	0	0	1	1	0	1	0	0	1	0	0	1	0	0	0	0	0	0	0	0
Puttea_exsequens	6	6	0	1	1	0	7	2	3	4	0	2	0	3	0	0	0	0	0	0	0	0	0	0	0	1	2	0	0	0	0	0	0	0
Ramalina_intermedia	11	9	0	1	2	0	12	3	4	3	0	3	0	1	1	0	0	1	0	1	0	0	0	0	0	1	1	0	0	0	0	0	0	0
Ramalina_peruviana	11	8	0	1	2	0	9	2	4	3	0	3	0	1	1	0	0	0	0	0	0	0	0	0	0	0	0	0	0	0	0	0	0	0
Schaereria_dolodes	8	10	0	1	2	0	6	1	5	3	0	3	0	1	1	0	0	0	0	0	0	0	1	0	0	1	1	0	0	0	0	0	0	0
Sordaria_macrospora	8	12	0	8	18	4	15	4	5	5	3	10	6	3	0	0	4	1	3	1	1	0	1	1	2	0	1	0	0	1	0	0	0	0
Sticta_canariensis	10	5	0	0	3	0	18	3	7	2	0	4	0	4	0	0	0	0	0	0	0	0	0	0	0	1	0	0	0	0	0	0	0	0
Stictis_urceolatum	21	16	0	12	13	3	21	5	4	6	2	11	4	4	1	0	0	2	1	2	1	0	3	1	0	1	1	1	1	0	0	0	0	0
Talaromyces_cellulolyticus	13	11	1	13	1	1	28	10	5	8	8	25	2	6	0	4	5	7	0	2	1	2	5	0	0	1	1	5	0	0	1	1	1	0
Thelotrema_lepadinum	17	13	0	11	10	2	25	2	3	6	2	13	3	2	1	1	2	5	1	2	1	0	3	0	0	1	3	1	0	0	0	0	0	0
Thermoascus_crustaceus	8	9	0	6	3	2	17	2	5	7	0	9	1	3	0	1	0	1	0	0	1	0	2	0	0	2	0	0	0	0	0	0	0	0
Thielaviopsis_musarum	10	9	0	4	5	3	7	3	4	2	2	6	2	2	1	0	1	0	0	2	0	0	1	0	0	0	1	0	0	0	0	0	0	0
Toensbergia_leucococca	7	8	0	2	2	1	11	1	5	2	0	4	0	0	0	0	0	1	0	0	0	0	0	0	0	0	0	0	0	0	0	0	0	0
Trapelia_coarctata	7	7	0	2	1	1	18	1	4	4	0	3	0	3	1	0	0	1	0	0	0	0	2	0	0	1	1	0	0	0	0	0	0	0
Trichoderma_reesei	8	14	2	2	3	1	11	7	4	3	3	12	2	6	1	0	5	1	1	0	1	1	2	0	0	2	2	4	0	0	0	0	0	0
Umbilicaria_muehlenbergii	7	6	0	1	1	0	13	1	4	3	0	3	0	3	0	0	0	0	0	0	0	0	0	0	0	1	0	0	1	0	0	0	0	0
Uncinocarpus_reesii	2	9	0	1	0	0	5	2	4	1	0	5	0	0	0	0	0	0	0	0	0	0	0	0	0	0	0	0	0	0	0	0	0	0
Varicellaria_rhodocarpa	11	9	0	6	2	1	20	1	4	3	0	4	0	3	1	0	0	1	0	1	0	0	1	0	0	1	1	0	0	0	0	0	0	0
Verticillium_dahliae	12	10	0	18	24	4	20	6	4	6	5	16	6	3	2	0	1	4	4	2	1	0	2	2	1	2	3	1	1	0	0	0	0	0
Xylaria_grammica	18	14	2	19	19	2	42	8	5	5	5	17	5	8	2	1	3	3	3	1	1	1	2	1	0	0	2	3	0	0	0	0	0	0
Xylographa_bjoerkii	16	6	0	3	1	1	10	3	4	5	0	6	0	4	0	0	1	0	0	1	0	0	1	0	0	1	0	0	1	0	0	0	0	0
Xylographa_carneopallida	15	6	0	3	1	1	7	3	4	4	0	5	0	4	0	0	1	0	0	1	0	0	1	0	0	0	0	0	0	0	0	0	0	0
Xylographa_opegraphella	15	6	0	3	1	1	4	3	3	3	0	5	0	3	0	0	1	0	0	1	0	0	1	0	0	2	1	0	0	0	0	0	0	0
Xylographa_pallens	15	8	0	4	1	1	8	3	5	5	0	5	0	3	0	0	1	0	0	0	0	0	1	0	0	2	1	0	0	0	0	0	0	0
Xylographa_parallela	14	6	0	4	1	1	5	3	4	3	1	5	0	4	0	0	1	0	0	0	0	0	1	0	0	0	1	0	0	0	0	0	0	0
Xylographa_soralifera	15	6	0	4	1	1	14	3	5	5	0	5	0	4	0	0	1	0	0	1	0	0	1	0	0	1	1	0	1	0	0	0	0	0
Xylographa_trunciseda	16	7	0	4	1	1	8	3	5	1	0	6	0	3	0	0	1	0	0	1	0	0	1	0	0	2	1	0	1	0	0	0	0	0
Xylographa_vitiligo	15	6	0	4	1	1	8	3	5	3	0	3	0	4	0	0	1	0	0	1	0	0	1	0	0	0	0	0	1	0	0	0	0	0

## Sheet: Fig2B - PCA raw data pectin
The data here was log-transformed before subjecting them to a phylogenetically corrected PCA (please refer to Materials and Methods for details)
	GH53	CE8	PL4	GH79	PL1	GH105	GH28	PL3	GH88	GH49	PL9
Acarospora_spec	0	0	0	0	0	0	0	0	0	0	0
Agyrium_rufum	1	3	0	2	0	1	6	0	0	0	0
Arthonia_radiata	1	2	0	3	0	0	5	1	0	1	0
Aureobasidium_pullulans	2	3	1	3	3	2	8	1	0	0	0
Botrytis_cinerea	2	5	0	2	7	2	17	2	1	0	0
Capronia_coronata	0	0	0	1	0	1	0	1	0	0	0
Ceratocystis_platani	1	0	1	0	3	0	1	1	0	0	0
Cetradonia_linearis	0	0	0	0	0	0	0	0	0	0	0
Cladonia_grayi	0	0	0	0	0	0	0	0	0	0	0
Cladonia_macilenta	0	0	0	0	0	0	0	0	0	0	0
Cladonia_metacorallifera	0	0	0	0	0	0	0	0	0	0	0
Cladonia_uncialis	0	0	0	0	0	0	0	0	0	0	0
Cladophialophora_carrionii	0	0	0	2	0	2	4	0	0	0	0
Colletotrichum_graminicola	2	3	3	3	8	4	7	3	1	0	1
Coniella_lustricola	1	5	2	5	3	2	17	1	0	0	0
Coniochaeta_ligniaria	1	4	3	2	0	1	8	1	1	0	0
Cyanodermella_asteris	1	3	0	2	1	2	10	1	0	0	0
Diaporthe_longicolla	4	6	8	9	18	7	19	10	1	0	2
Dibaeis_baeomyces	0	0	0	2	0	0	0	0	0	0	0
Elaphomyces_granulatus	0	0	0	1	0	0	2	0	0	0	0
Endocarpon_pusillum	0	0	0	1	0	0	0	0	0	0	0
Epichloe_typhina	0	1	0	0	0	1	2	0	0	0	0
Erysiphe_necator	0	0	0	0	0	0	0	0	0	0	0
Evernia_prunastri	0	0	0	0	0	0	1	0	0	0	0
Fonsecaea_erecta	0	0	0	2	0	0	2	0	0	0	0
Fusarium_oxysporum	2	3	3	6	11	2	15	7	2	1	2
Gomphillus_americanus	0	0	0	2	0	0	0	0	0	0	0
Graphis_scripta	2	4	0	7	2	0	11	1	0	1	0
Gyalolechia_flavorubescens	0	0	0	1	0	0	0	0	0	0	0
Helicocarpus_griseus	1	1	1	0	3	1	1	1	1	0	0
Hypocenomyce_scalaris	0	0	0	0	0	1	0	0	0	0	0
Hypoxylon_pulicicidum	1	1	5	4	2	4	1	1	0	0	0
Icmadophila_ericetorum	0	0	0	2	0	0	0	0	0	0	0
Knufia_petricola	0	1	0	3	1	0	5	1	0	0	0
Lambiella_insularis	0	0	0	2	0	0	0	0	0	0	0
Lasallia_hispanica	0	0	0	0	0	0	0	0	0	0	0
Lasallia_pustulata	0	0	0	0	0	0	0	0	0	0	0
Bachmanniomyces sp. S44760	0	0	0	0	0	0	0	0	0	0	0
Lignoscripta_atroalba	0	0	0	0	0	0	0	0	0	0	0
Lobaria_immixta	0	0	0	0	0	0	0	0	0	0	0
Loxospora_ochrophaea	0	3	0	2	0	0	5	0	0	0	0
Magnaporthe_grisea	1	2	1	3	2	2	4	1	1	0	0
Malbranchea_cinnamomea	0	0	1	0	2	0	0	0	0	0	0
Monascus_purpureus	0	0	0	0	1	0	1	0	0	0	0
Mycoblastus_sanguinarius	0	0	0	0	0	0	0	0	0	0	0
Onygena_corvina	0	0	0	0	0	0	0	0	0	0	0
Peltigera_leucophlebia	0	0	0	0	0	0	0	0	0	0	0
Penicillium_chrysogenum	0	2	2	2	5	1	5	1	0	0	0
Phaeomoniella_chlamydospora	0	2	1	4	1	1	8	1	1	2	0
Phialophora_attae	0	0	0	2	0	2	1	1	0	0	0
Phyllosticta_citricarpa	2	3	2	2	3	2	5	3	0	0	0
Podospora_anserina	1	1	1	3	4	0	0	2	0	0	0
Pseudevernia_furfuracea	0	0	0	0	0	0	0	0	0	1	0
Pseudocyphellaria_aurata	0	0	0	0	0	0	0	0	0	0	0
Pseudophaeomoniella_oleicola	2	4	1	2	1	1	8	1	0	2	0
Ptychographa_xylographoides	0	0	0	2	0	0	0	0	0	0	0
Puttea_exsequens	0	0	0	0	0	0	2	0	0	0	0
Ramalina_intermedia	0	0	0	0	0	0	0	0	0	0	0
Ramalina_peruviana	0	0	0	0	0	0	0	0	0	0	0
Schaereria_dolodes	0	0	0	0	0	0	0	0	0	0	0
Sordaria_macrospora	1	1	1	2	1	1	1	1	0	0	0
Sticta_canariensis	0	0	0	0	0	0	0	0	0	0	0
Stictis_urceolatum	1	3	0	2	3	1	12	3	0	2	0
Talaromyces_cellulolyticus	1	3	0	5	3	2	13	0	2	1	0
Thelotrema_lepadinum	1	3	0	6	2	0	8	1	0	1	0
Thermoascus_crustaceus	1	1	0	1	0	0	4	0	0	0	0
Thielaviopsis_musarum	1	0	1	0	2	0	1	1	0	0	0
Toensbergia_leucococca	0	0	0	0	0	0	0	0	0	0	0
Trapelia_coarctata	0	0	0	1	0	0	0	0	0	0	0
Trichoderma_reesei	0	0	0	2	0	2	3	0	0	0	0
Umbilicaria_muehlenbergii	0	0	0	0	0	0	0	0	0	0	0
Uncinocarpus_reesii	0	0	0	0	0	0	0	0	0	0	0
Varicellaria_rhodocarpa	0	1	0	2	0	0	4	0	0	0	0
Verticillium_dahliae	1	4	3	2	15	4	8	11	3	1	2
Xylaria_grammica	1	2	3	5	7	3	8	1	0	0	1
Xylographa_bjoerkii	1	0	0	3	0	1	0	0	0	0	0
Xylographa_carneopallida	1	0	0	4	0	0	0	0	0	0	0
Xylographa_opegraphella	0	0	0	4	0	0	0	0	0	0	0
Xylographa_pallens	1	0	0	3	0	0	0	0	0	0	0
Xylographa_parallela	0	0	0	3	0	0	0	0	0	0	0
Xylographa_soralifera	0	0	0	3	0	1	0	0	0	0	0
Xylographa_trunciseda	0	0	0	2	0	0	0	0	0	0	0
Xylographa_vitiligo	1	0	0	3	0	0	0	0	0	0	0

## Sheet: Fig2C - PCA raw data lignin
The data here was log-transformed before subjecting them to a phylogenetically corrected PCA (please refer to Materials and Methods for details)
	AA2	AA1	AA5
Acarospora_spec	1	4	1
Agyrium_rufum	4	7	2
Arthonia_radiata	2	4	2
Aureobasidium_pullulans	6	9	2
Botrytis_cinerea	2	11	4
Capronia_coronata	2	9	0
Ceratocystis_platani	2	6	0
Cetradonia_linearis	2	5	3
Cladonia_grayi	2	9	4
Cladonia_macilenta	2	9	4
Cladonia_metacorallifera	2	8	4
Cladonia_uncialis	1	11	3
Cladophialophora_carrionii	2	12	0
Colletotrichum_graminicola	8	14	3
Coniella_lustricola	3	12	0
Coniochaeta_ligniaria	5	14	1
Cyanodermella_asteris	2	8	2
Diaporthe_longicolla	12	16	0
Dibaeis_baeomyces	3	5	2
Elaphomyces_granulatus	1	6	3
Endocarpon_pusillum	3	4	2
Epichloe_typhina	2	6	1
Erysiphe_necator	2	2	1
Evernia_prunastri	3	11	4
Fonsecaea_erecta	4	13	1
Fusarium_oxysporum	4	17	3
Gomphillus_americanus	0	5	2
Graphis_scripta	1	15	3
Gyalolechia_flavorubescens	2	2	6
Helicocarpus_griseus	2	3	1
Hypocenomyce_scalaris	0	4	1
Hypoxylon_pulicicidum	5	9	0
Icmadophila_ericetorum	3	10	2
Knufia_petricola	0	10	1
Lambiella_insularis	1	5	2
Lasallia_hispanica	1	8	1
Lasallia_pustulata	1	8	1
Bachmanniomyces sp. S44760	2	4	2
Lignoscripta_atroalba	4	6	2
Lobaria_immixta	3	9	5
Loxospora_ochrophaea	1	7	0
Magnaporthe_grisea	8	14	4
Malbranchea_cinnamomea	3	3	1
Monascus_purpureus	2	5	0
Mycoblastus_sanguinarius	2	10	5
Onygena_corvina	3	5	1
Peltigera_leucophlebia	2	11	3
Penicillium_chrysogenum	2	7	3
Phaeomoniella_chlamydospora	2	11	0
Phialophora_attae	1	8	1
Phyllosticta_citricarpa	4	14	2
Podospora_anserina	3	13	1
Pseudevernia_furfuracea	2	12	3
Pseudocyphellaria_aurata	2	9	4
Pseudophaeomoniella_oleicola	2	7	1
Ptychographa_xylographoides	2	7	1
Puttea_exsequens	3	4	3
Ramalina_intermedia	2	7	3
Ramalina_peruviana	1	7	2
Schaereria_dolodes	2	6	3
Sordaria_macrospora	2	12	1
Sticta_canariensis	2	7	4
Stictis_urceolatum	2	9	3
Talaromyces_cellulolyticus	2	11	1
Thelotrema_lepadinum	3	20	5
Thermoascus_crustaceus	2	4	0
Thielaviopsis_musarum	4	4	0
Toensbergia_leucococca	4	9	1
Trapelia_coarctata	3	7	1
Trichoderma_reesei	3	7	0
Umbilicaria_muehlenbergii	1	3	1
Uncinocarpus_reesii	3	1	1
Varicellaria_rhodocarpa	5	16	5
Verticillium_dahliae	5	4	1
Xylaria_grammica	4	13	1
Xylographa_bjoerkii	3	8	2
Xylographa_carneopallida	3	8	2
Xylographa_opegraphella	3	9	1
Xylographa_pallens	3	7	2
Xylographa_parallela	3	7	1
Xylographa_soralifera	3	8	2
Xylographa_trunciseda	3	10	1
Xylographa_vitiligo	3	9	2
