# Supplementary material for: Large differences in carbohydrate degradation and transport potential among lichen fungal symbionts
Source: Nat Commun. 2022 May 12;13:2634. doi: 10.1038/s41467-022-30218-6 (PMC9098629; doi:10.1038/s41467-022-30218-6)
Supplement: Supplementary file 8 — Source Data [file 41467_2022_30218_MOESM8_ESM.zip › source-data/Source-Data-Figure3.xlsx]

## Sheet: GH43_GH5_NEWICK_trees
GH43	(((U00014991:0.890053989,(U00023328:0.699449288,U00014678a:1.384180235)0.577:0.124272374)0.959:0.33500217,((U00013435:0.554039966,((U00005943:0.275549102,U00016643:0.199751589)0.999:0.340917123,U00005657:0.607706569)0.633:0.076202803)0.308:0.082820123,(U00020497:0.197245136,(U00011141:0.074964801,U00012698:0.126345941)0.974:0.119908868)0.747:0.093550175)0.994:0.280989847)0.701:0.078049401,(((((U0…
GH5	(((AAA24893.1:2.127686202,((ABD82280.1:1.916627069,((((U00011960:1.117758857,(((ABP02069.1:0.013310891,AAC60541.1:0.021700199)1.000:0.478425188,(ADH51729.1:0.254188006,XP_002475436.1:0.22225327)1.000:0.432635698)0.954:0.217844587,(((U00002605:0.236698778,(((U00015185:0.154231738,(U00000683:0.171088543,U00002321:0.147240261)0.856:0.051456503)0.894:0.050659745,U00009115:0.181102614)0.115:0.03154189…

## Sheet: GH5_Deeploc
Tip name	Location
U00017866	Cell_membrane
BAF87299.1	Cytoplasm
CAB92326.1	Extracellular
U00014143	Cytoplasm
U00021276	Nucleus
ABG58383.1	Extracellular
U00009810	Cytoplasm
EFL62381.1	Extracellular
CAA31936.1	Extracellular
ABP66692.1	Extracellular
ABS72374.1	Extracellular
AAF22274.1	Extracellular
U00001303	Extracellular
ABB46200.1	Extracellular
AAC49731.1	Extracellular
ABU45500.1	Extracellular
AFR99035.1	Cytoplasm
ADI70667.1	Extracellular
ACE82655.1	Extracellular
U00016336	Nucleus
CAJ00039.1	Endoplasmic_reticulum
U00007473	Cytoplasm
U00007185	Cytoplasm
U00022559	Cytoplasm
U00020832	Cytoplasm
NP_012272.1	Cytoplasm
ABJ41262.1	Extracellular
U00004767	Extracellular
U00014085	Cytoplasm
ADU21608.1	Extracellular
BAA92430.1	Extracellular
AAA23089.1	Extracellular
ACX74827.1	Extracellular
U00016720	Cell_membrane
AAK16222.1	Extracellular
ACX74396.1	Extracellular
U00018238	Extracellular
U00021038	Extracellular
ADI70668.1	Extracellular
U00022539	Cell_membrane
U00014306	Cell_membrane
U00018608	Cell_membrane
U00000392	Extracellular
ABD82186.1	Extracellular
EEC54456.1	Extracellular
U00010758	Extracellular
AFG25592.1	Extracellular
U00004759	Extracellular
U00019981	Extracellular
U00018916	Nucleus
CBL18180.1	Extracellular
ABD82496.1	Extracellular
U00003694	Extracellular
ABD82494.1	Extracellular
BAM21527.1	Extracellular
ACX74338.1	Extracellular
U00016207	Extracellular
ADI04784.1	Cytoplasm
U00005112	Extracellular
ABD81754.1	Extracellular
AEH51033.1	Cytoplasm
U00000658	Extracellular
ADX05688.1	Extracellular
U00018795	Mitochondrion
U00009319	Extracellular
ADX05742.1	Extracellular
U00012443	Extracellular
U00014656	Extracellular
ADX05729.1	Extracellular
U00005132	Extracellular
AAC36862.1	Extracellular
U00019356	Mitochondrion
U00007463	Extracellular
U00003157	Extracellular
U00019599	Extracellular
AAL01213.1	Extracellular
U00022772	Extracellular
U00017602	Extracellular
ADU86909.1	Extracellular
BAB04322.1	Extracellular
U00005284	Extracellular
ACE84076.1	Extracellular
U00011298	Extracellular
U00004839	Extracellular
U00002957	Extracellular
U00017130	Extracellular
ACT02895.1	Extracellular
U00010089	Extracellular
U00014929	Extracellular
U00006756	Extracellular
U00018567	Extracellular
CAA86950.1	Cell_membrane
AAA75477.1	Extracellular
U00003996	Extracellular
AEN10237.1	Extracellular
BAK26781.1	Extracellular
AAO31760.1	Extracellular
U00016686	Extracellular
AAB40891.1	Extracellular
ACA61132.1	Extracellular
ABX76045.1	Extracellular
ACA61135.1	Extracellular
AAD43818.1	Extracellular
U00010142	Extracellular
U00017982	Extracellular
ACA61137.1	Extracellular
U00007788	Extracellular
BAM62868.1	Extracellular
ACX76513.1	Cytoplasm
ADN02996.1	Extracellular
U00004871	Extracellular
ACA61140.1	Extracellular
ACL75118.1	Lysosome/Vacuole
ACA61145.1	Extracellular
CAJ19139.1	Extracellular
AIT97141.1	Extracellular
U00011742	Cytoplasm
U00008693	Extracellular
CAJ19135.1	Extracellular
U00019014	Extracellular
ADU86902.1	Extracellular
ABI94086.1	Lysosome/Vacuole
U00020856	Peroxisome
U00021645	Extracellular
BAB62317.1	Extracellular
ACA61149.1	Extracellular
U00022490	Extracellular
AAB38548.1	Extracellular
U00006267	Extracellular
CAC18529.1	Extracellular
ABI94085.1	Lysosome/Vacuole
AIY72753.1	Extracellular
CAE82178.1	Extracellular
ADB44000.1	Extracellular
BAA25878.1	Extracellular
AAA23233.1	Extracellular
ADU86901.1	Extracellular
CAB49854.1	Endoplasmic_reticulum
ADX05703.1	Extracellular
AAU23613.2	Extracellular
U00012117	Extracellular
U00011235	Extracellular
U00001838	Extracellular
U00003728	Cytoplasm
SCG47572.1	Extracellular
AAM08614.1	Extracellular
U00005518	Extracellular
CAH69214.1	Extracellular
ABE60714.1	Extracellular
U00015916	Extracellular
AAD45868.1	Extracellular
U00011744	Cytoplasm
AAK21882.1	Extracellular
BAA31712.1	Extracellular
ADC54852.1	Extracellular
ABG78039.1	Extracellular
U00010304	Extracellular
AAA22307.1	Extracellular
AAZ22322.1	Extracellular
ACR59602.1	Extracellular
ACH69873.1	Cytoplasm
U00020682	Extracellular
U00014841	Extracellular
U00013085	Extracellular
U00005043	Extracellular
U00017447	Extracellular
U00018616	Extracellular
AGG91154.1	Extracellular
U00004618	Extracellular
BAB62295.1	Extracellular
U00007093	Cytoplasm
U00017836	Extracellular
U00000683	Cell_membrane
EME18930.1	Extracellular
BAF56440.1	Extracellular
ADU28720.1	Extracellular
U00021863	Cell_membrane
U00005094	Extracellular
U00009634	Cytoplasm
ACU30064.1	Extracellular
AAM42791.1	Extracellular
U00019122	Extracellular
U00009612	Extracellular
BAB17317.1	Extracellular
U00018834	Extracellular
U00003013	Cell_membrane
AAC63988.1	Extracellular
U00019861	Extracellular
ADX78145.1	Extracellular
AAC05164.1	Extracellular
AAB69347.1	Extracellular
AHL69750.2	Cytoplasm
AAC15707.1	Extracellular
ACX76661.1	Extracellular
U00001647	Extracellular
U00017911	Extracellular
U00005564	Cytoplasm
AAE59927.1	Extracellular
U00022148	Extracellular
U00000901	Cytoplasm
U00004826	Extracellular
U00000335	Extracellular
AAD04193.1	Extracellular
U00005533	Extracellular
U00014199	Cytoplasm
U00002170	Extracellular
U00023141	Golgi_apparatus
U00011159	Cytoplasm
CAB59165.1	Extracellular
AEM45646.1	Extracellular
U00019337	Extracellular
ABY52965.1	Extracellular
U00022656	Extracellular
U00016590	Cytoplasm
U00014829	Extracellular
U00007940	Extracellular
U00013906	Extracellular
ABG79370.1	Extracellular
AGW24296.1	Extracellular
U00005253	Extracellular
AAQ31833.1	Cell_membrane
U00004920	Extracellular
U00011934	Extracellular
U00014958	Extracellular
U00004516	Cytoplasm
U00001323	Cytoplasm
U00006087	Extracellular
U00008027	Extracellular
AHB89702.1	Extracellular
U00015517	Extracellular
AAZ54938.1	Extracellular
ADJ93836.1	Extracellular
U00010110	Extracellular
U00019377	Extracellular
U00007668	Extracellular
U00008519	Extracellular
U00009638	Extracellular
U00005110	Extracellular
U00016804	Extracellular
U00019196	Extracellular
U00020902	Extracellular
U00012941	Extracellular
U00007515	Extracellular
U00004168	Extracellular
ACH56965.1	Extracellular
U00021719	Extracellular
U00008789	Endoplasmic_reticulum
U00020974	Extracellular
AAB24895.1	Extracellular
AAU09785.1	Extracellular
ABB88954.1	Extracellular
U00016072	Extracellular
U00015951	Extracellular
U00002605	Cell_membrane
U00017492	Extracellular
KXS18720.1	Extracellular
U00010122	Extracellular
U00017238	Extracellular
U00012593	Cytoplasm
AAK73277.1	Extracellular
U00008060	Extracellular
CAB76904.1	Extracellular
U00008210	Extracellular
CAA90423.1	Extracellular
ACD36972.1	Cell_membrane
U00022604	Extracellular
CAA39908.1	Extracellular
U00003676	Cell_membrane
U00017490	Extracellular
U00006397	Extracellular
U00011513	Extracellular
U00011029	Golgi_apparatus
U00008683	Extracellular
U00005098	Extracellular
ADN93457.1	Extracellular
AAA34208.1	Extracellular
U00012464	Extracellular
AGH62580.1	Extracellular
U00007099	Extracellular
U00018937	Extracellular
U00003430	Extracellular
U00002720	Extracellular
U00009115	Cell_membrane
U00022422	Extracellular
U00018455	Extracellular
U00019628	Extracellular
U00013665	Extracellular
U00019298	Extracellular
U00022933	Extracellular
AFJ68087.1	Extracellular
U00021062	Extracellular
U00021672	Extracellular
U00001196	Extracellular
U00005200	Extracellular
U00002914	Extracellular
AJF11663.1	Extracellular
AAT97707.1	Extracellular
U00021262	Extracellular
U00007759	Extracellular
U00001637	Extracellular
CAA55789.1	Extracellular
AEM23896.1	Extracellular
U00001027	Extracellular
U00011751	Extracellular
U00010557	Extracellular
U00020060	Extracellular
U00003565	Extracellular
AAN04103.1	Extracellular
ABK27195.1	Extracellular
AAL84696.1	Extracellular
ABK27199.1	Extracellular
U00005092	Extracellular
U00022708	Extracellular
U00008469	Extracellular
U00020999	Extracellular
CAA11018.1	Extracellular
U00010723	Extracellular
U00006178	Extracellular
U00000424	Extracellular
U00008330	Extracellular
U00013139	Cell_membrane
U00018158	Extracellular
U00016690	Extracellular
U00012338	Extracellular
ADM99099.1	Extracellular
AAA61980.1	Extracellular
U00011411	Extracellular
AAM21469.1	Extracellular
U00015640	Extracellular
AAK60011.1	Extracellular
U00003857	Extracellular
AAF06110.2	Lysosome/Vacuole
U00007768	Extracellular
U00009818	Extracellular
U00014142	Extracellular
U00006604	Extracellular
U00002037	Extracellular
U00010188	Extracellular
U00016939	Extracellular
U00007672	Extracellular
U00016084	Extracellular
U00003117	Extracellular
U00016468	Extracellular
U00015891	Extracellular
U00014426	Extracellular
U00012150	Extracellular
U00000610	Extracellular
U00021269	Extracellular
U00019537	Extracellular
U00005207	Extracellular
AEE43708.1	Extracellular
U00016177	Extracellular
U00020565	Extracellular
AAF65310.1	Extracellular
BAD97445.1	Extracellular
U00023307	Extracellular
U00009752	Extracellular
U00008854	Extracellular
EDU47467.1	Extracellular
ACB06750.1	Extracellular
U00022981	Extracellular
U00018087	Extracellular
U00005488	Extracellular
U00018947	Extracellular
U00008700	Extracellular
ADF28533.1	Extracellular
U00010727	Extracellular
U00016737	Extracellular
U00019053	Extracellular
U00019634	Extracellular
U00020780	Extracellular
AFC38441.1	Extracellular
U00019345	Extracellular
U00012987	Extracellular
U00003821	Extracellular
U00009531	Extracellular
U00010625	Extracellular
U00007465	Extracellular
U00021534	Extracellular
U00014978	Extracellular
U00017426	Extracellular
AAR29981.1	Extracellular
U00014386	Extracellular
U00017260	Extracellular
U00005078	Extracellular
AAA34213.1	Extracellular
U00011392	Extracellular
GAM33994.1	Extracellular
U00010527	Extracellular
BAA36216.1	Extracellular
AAQ21383.1	Extracellular
U00004807	Extracellular
U00023052	Extracellular
ACP74152.2	Extracellular
U00016149	Extracellular
CAK43212.1	Extracellular
U00021437	Extracellular
U00012893	Extracellular
U00007260	Extracellular
ADW82104.1	Extracellular
U00000349	Extracellular
U00002478	Extracellular
U00016851	Extracellular
U00016103	Extracellular
U00002341	Extracellular
U00009851	Extracellular
U00015089	Extracellular
U00004208	Extracellular
U00016569	Extracellular
U00022829	Extracellular
AAY28969.1	Extracellular
CAY69081.1	Extracellular
U00010197	Extracellular
U00007554	Extracellular
U00019070	Extracellular
U00002953	Extracellular
U00008371	Extracellular
U00004286	Extracellular
U00007377	Extracellular
U00007740	Plastid
U00006800	Extracellular
U00006749	Extracellular
U00016688	Extracellular
U00010436	Extracellular
U00017275	Extracellular
U00005135	Extracellular
U00009708	Extracellular
BAA29030.1	Extracellular
U00007361	Extracellular
U00020852	Extracellular
U00016357	Extracellular
ABY28340.1	Extracellular
U00018217	Extracellular
U00002636	Extracellular
U00001105	Extracellular
AAN72165.1	Extracellular
U00011922	Extracellular
CAA61740.1	Extracellular
U00017152	Extracellular
U00015675	Extracellular
U00004565	Extracellular
U00012786	Extracellular
EAA59985.1	Extracellular
ACN43345.1	Extracellular
U00008814	Extracellular
ADU28719.1	Extracellular
U00002882	Extracellular
U00022352	Extracellular
U00022574	Extracellular
U00012322	Extracellular
U00016820	Extracellular
U00019852	Cell_membrane
CAB50968.1	Extracellular
ADZ44606.1	Extracellular
U00000767	Extracellular
U00008760	Extracellular
AEV40667.1	Extracellular
U00014110	Extracellular
U00001041	Extracellular
BAE58099.1	Extracellular
CAC07551.1	Extracellular
U00020455	Extracellular
U00004362	Extracellular
U00003816	Extracellular
U00014283	Extracellular
U00006026	Extracellular
U00016108	Extracellular
U00007868	Extracellular
U00004084	Extracellular
AAC19169.1	Extracellular
U00004347	Extracellular
U00009289	Extracellular
EAA58449.1	Extracellular
U00002228	Extracellular
U00011149	Extracellular
BAD67544.1	Extracellular
U00012432	Extracellular
BBG31500.1	Extracellular
U00019903	Extracellular
U00018084	Extracellular
U00005751	Extracellular
ADX78144.1	Extracellular
U00005502	Extracellular
XP_001879429.1	Extracellular
BAA25188.1	Extracellular
U00021976	Extracellular
U00004017	Extracellular
U00019445	Extracellular
U00012582	Mitochondrion
U00000856	Extracellular
U00006561	Extracellular
U00000857	Extracellular
U00010097	Extracellular
AAC48341.1	Extracellular
U00012087	Extracellular
U00021880	Extracellular
U00006273	Extracellular
CAE81955.1	Extracellular
ABF50863.1	Extracellular
U00021758	Extracellular
U00003865	Extracellular
ACE06751.1	Extracellular
AAG59832.1	Extracellular
AEO53769.1	Extracellular
BAG70961.1	Extracellular
AIC79156.1	Extracellular
U00019087	Extracellular
BAA12676.1	Extracellular
U00009742	Extracellular
U00003533	Extracellular
CAA53631.1	Extracellular
ACX75120.1	Extracellular
U00001226	Extracellular
U00008680	Extracellular
U00017990	Extracellular
U00012916	Extracellular
U00005496	Extracellular
U00021414	Extracellular
U00020876	Extracellular
U00004114	Extracellular
U00007346	Extracellular
U00010518	Extracellular
U00015433	Extracellular
BAA90480.1	Extracellular
U00002915	Extracellular
AEV41143.1	Extracellular
BAD01163.1	Extracellular
U00002486	Extracellular
U00008099	Extracellular
AEY76082.1	Extracellular
CAK96471.1	Extracellular
ADZ99027.1	Extracellular
U00006263	Extracellular
U00012033	Extracellular
ABV68808.1	Extracellular
ADX05718.1	Extracellular
U00009676	Extracellular
U00007164	Extracellular
U00019709	Extracellular
U00021503	Extracellular
U00007534	Extracellular
U00018984	Extracellular
U00012923	Extracellular
EPQ57046.1	Extracellular
U00022092	Extracellular
AMO13174.1	Endoplasmic_reticulum
U00016394	Extracellular
U00008959	Extracellular
U00019426	Extracellular
U00003721	Extracellular
ACS46797.1	Extracellular
U00010046	Extracellular
BBB35836.1	Extracellular
U00002687	Extracellular
AAA67426.1	Extracellular
U00022920	Extracellular
BAE78456.1	Extracellular
U00000722	Extracellular
U00016843	Extracellular
U00009135	Extracellular
U00009154	Extracellular
BAP19029.1	Extracellular
U00002810	Extracellular
U00019031	Extracellular
U00002111	Extracellular
U00003875	Extracellular
XP_001262744.1	Extracellular
U00020569	Extracellular
U00021914	Extracellular
CAP71606.1	Extracellular
U00001350	Extracellular
U00014643	Extracellular
U00016952	Extracellular
BAJ60954.1	Extracellular
U00014995	Extracellular
ABE60666.1	Cytoplasm
AGG69667.1	Extracellular
AAB03889.1	Extracellular
CAC81056.1	Extracellular
U00011635	Extracellular
AAB61461.1	Mitochondrion
U00011976	Extracellular
BAD06516.1	Extracellular
U00003967	Extracellular
U00009418	Extracellular
AID57617.1	Extracellular
U00002268	Extracellular
U00019602	Extracellular
ADH51728.1	Extracellular
AAA50210.1	Cytoplasm
ADX05737.1	Cytoplasm
U00022429	Extracellular
ABW39345.1	Cytoplasm
ABW39351.1	Cytoplasm
U00020993	Extracellular
U00020862	Extracellular
U00010627	Extracellular
AAK85303.1	Extracellular
AEV59734.1	Cytoplasm
U00011960	Extracellular
U00001151	Nucleus
U00021535	Extracellular
U00007081	Extracellular
U00020773	Extracellular
U00004177	Extracellular
U00007442	Extracellular
U00010473	Extracellular
U00013029	Extracellular
U00019710	Extracellular
U00011964	Extracellular
BAA00793.1	Cytoplasm
ABS61403.1	Endoplasmic_reticulum
CAC27410.1	Cytoplasm
U00001450	Extracellular
AAA23220.1	Cytoplasm
U00009345	Extracellular
AAC60541.1	Extracellular
U00015321	Extracellular
ABP02069.1	Extracellular
U00021775	Extracellular
U00005990	Extracellular
ACI18520.1	Endoplasmic_reticulum
AAK21883.2	Extracellular
U00014543	Extracellular
U00010554	Extracellular
U00011437	Extracellular
U00003832	Extracellular
AAB51451.1	Extracellular
U00019113	Extracellular
AAK21881.1	Extracellular
U00002661	Extracellular
U00002833	Extracellular
U00008094	Extracellular
BAI66446.1	Extracellular
CAJ19149.1	Endoplasmic_reticulum
AAC48326.1	Extracellular
AAC33848.1	Extracellular
AAT39478.1	Lysosome/Vacuole
AHF23845.1	Cytoplasm
BAD90558.1	Extracellular
U00004284	Extracellular
U00021619	Extracellular
U00020294	Cytoplasm
U00005015	Cytoplasm
U00014886	Extracellular
U00013747	Extracellular
U00023415	Extracellular
CAB92326.1d	Extracellular
CAB92326.1a	Extracellular
CAB92326.1b	Extracellular
CAB92326.1c	Extracellular
U00021276a	Nucleus
U00021276b	Nucleus
EFL62381.1b	Extracellular
EFL62381.1a	Extracellular
U00000658a	Extracellular
U00000658b	Extracellular
ACT02895.1a	Extracellular
ACT02895.1b	Extracellular
U00007940b	Extracellular
U00007940a	Extracellular
U00015517a	Extracellular
U00015517b	Extracellular

## Sheet: GH5_Characterized_CAZymes
accession	Taxonomy	EC.	Subf
AEB53062.1	Archaea	3.2.1.4	NA
ACV12553.1	Archaea	3.2.1.-	NA
CAB49854.1	Archaea	3.2.1.4	1
AAQ31833.1	Archaea	3.2.1.4	1
AZP54316.1	Archaea	3.2.1.4	1
QFQ13828.1	Archaea	3.2.1.100	19
ABJ41262.1	Bacteria	3.2.1.78	7
AAA75477.1	Bacteria	3.2.1.4	1
AAC06196.1	Bacteria	3.2.1.4	2
BAA00045.1	Bacteria	3.2.1.4	2
ABB92850.1	Bacteria	3.2.1.4	5
BAF87299.1	Bacteria	3.2.1.4	1
ACO76963.1	Bacteria	3.2.1.21	45
ADC54852.1	Bacteria	3.2.1.4	2
ADU28720.1	Bacteria	3.2.1.4	2
ADU28719.1	Bacteria	3.2.1.4	2
ADU31612.1	Bacteria	3.2.1.4	2
AAT39478.1	Bacteria	3.2.1.78	8
AAX87002.1	Bacteria	3.2.1.78	8
AAX87003.1	Bacteria	3.2.1.78	8
BAA25878.1	Bacteria	3.2.1.78	8
BAB04322.1	Bacteria	3.2.1.4	4
AIY72753.1	Bacteria	3.2.1.4	2
AAU40777.1	Bacteria	3.2.1.4	4
AAU23613.2	Bacteria	3.2.1.4	2
AAP51020.1	Bacteria	3.2.1.4	2
CAE82178.1	Bacteria	3.2.1.4	2
AGU71466.2	Bacteria	3.2.1.78	8
BAA12744.1	Bacteria	3.2.1.4	2
BAA31712.1	Bacteria	3.2.1.4	2
CAB59165.1	Bacteria	3.2.1.4	2
CAA83942.1	Bacteria	3.2.1.4	2
AAC02536.1	Bacteria	3.2.1.4	2
ADD62401.1	Bacteria	3.2.1.4	4
BAD99527.1	Bacteria	3.2.1.78	8
AAA22304.1	Bacteria	3.2.1.4	2
CAJ00039.1	Bacteria	3.2.1.4	2
BAB62295.1	Bacteria	3.2.1.4	2
CAJ00038.1	Bacteria	3.2.1.4	2
AAT06599.1	Bacteria	3.2.1.78	8
AAK73277.1	Bacteria	3.2.1.132	2
AAA22307.1	Bacteria	3.2.1.4	2
AAO63626.1	Bacteria	3.2.1.4	2
AAK39540.1	Bacteria	3.2.1.4	2
ACI15227.1	Bacteria	3.2.1.4	2
BAA00859.1	Bacteria	3.2.1.4	2
ABG78039.1	Bacteria	3.2.1.4	2
AAK94871.1	Bacteria	3.2.1.4	2
CAA47429.1	Bacteria	3.2.1.4	2
AAA22496.1	Bacteria	3.2.1.4	2
ABV45393.1	Bacteria	3.2.1.4	2
ACK38261.1	Bacteria	3.2.1.4	2
AAZ22322.1	Bacteria	3.2.1.4	2
ACR59602.1	Bacteria	3.2.1.4	2
CAA82317.1	Bacteria	3.2.1.4	2
AGG11030.1	Bacteria	3.2.1.4	2
ACR23656.1	Bacteria	3.2.1.4	2
ACR23659.1	Bacteria	3.2.1.4	26
EEC54456.1	Bacteria	3.2.1.8	21
EDV05070.1	Bacteria	3.2.1.8	21
ALJ47680.1	Bacteria	3.2.1.151	4
ALJ47066.1	Bacteria	3.2.1.146	13
AIJ19564.1	Bacteria	3.2.1.4	4
ACS46797.1	Bacteria	3.2.1.78	8
AAN25133.1	Bacteria	3.2.1.25	18
AAA20893.1	Bacteria	3.2.1.4	2
CAA35574.1	Bacteria	3.2.1.4	4
AAM23649.1	Bacteria	3.2.1.4	2
WP_026485575.1	Bacteria	3.2.1.-	NA
AGA35556.1	Bacteria	3.2.1.78	36
AAD09354.1	Bacteria	3.2.1.78	NA
AAF22274.1	Bacteria	3.2.1.78	8
CAB01405.2	Bacteria	3.2.1.4	2
ACM60947.1	Bacteria	3.2.1.4	8
ACM60953.1	Bacteria	3.2.1.4	8
ACM60954.1	Bacteria	3.2.1.4	8
ACM60954.1_1	Bacteria	3.2.1.4	1
AAA71887.1	Bacteria	3.2.1.4	8
CAA31936.1	Bacteria	3.2.1.4	1
ABP66297.1	Bacteria	3.2.1.4	2
ABP66692.1	Bacteria	3.2.1.4	1
AFO70071.1	Bacteria	3.2.1.4	2
ACU71175.1	Bacteria	3.2.1.25	18
ABZ70413.1	Bacteria	3.2.1.4	25
AAA23089.1	Bacteria	3.2.1.4	1
AAD48494.3	Bacteria	3.2.1.4	1
ADV50035.1	Bacteria	3.2.1.4	2
ADB80152.1	Bacteria	3.2.1.4	2
ACZ98591.1	Bacteria	3.2.1.-	4
AEE43708.1	Bacteria	3.2.1.78	8
ACE84673.1	Bacteria	3.2.1.78	8
ACE84076.1	Bacteria	3.2.1.4	2
ACE82655.1	Bacteria	3.2.1.78	7
ACE82870.1	Bacteria	3.2.1.74	53
AAO31760.1	Bacteria	3.2.1.78	8
AAB61461.1	Bacteria	3.2.1.4	26
AAB61462.2	Bacteria	3.2.1.4	2
AAS19695.1	Bacteria	3.2.1.25	7
CAA44467.2	Bacteria	3.2.1.4	1
AAK16222.1	Bacteria	3.2.1.4	1
ADK66823.1	Bacteria	3.2.1.4	4
AXU72614.1	Bacteria	3.2.1.4	25
AAK78802.1	Bacteria	3.2.1.-	4
AAB40891.1	Bacteria	3.2.1.4	2
AAA23231.1	Bacteria	3.2.1.4	4
ADL52309.1	Bacteria	3.2.1.-	55
ADL52789.1	Bacteria	3.2.1.78	7
ADL52789.1_1	Bacteria	3.2.1.78	7
AAF06110.2	Bacteria	3.2.1.78	17
AAA23233.1	Bacteria	3.2.1.4	4
AAD39739.1	Bacteria	3.2.1.4	4
AAC37035.1	Bacteria	3.2.1.4	4
AAA23230.1	Bacteria	3.2.1.4	2
BAA00793.1	Bacteria	3.2.1.4	37
AEE72695.1	Bacteria	3.2.1.25	18
ABG58383.1	Bacteria	3.2.1.4	2
ABG59366.1	Bacteria	3.2.1.4	2
AAF18152.1	Bacteria	3.2.1.4	2
ADM99099.1	Bacteria	3.2.1.4	2
ACI18520.1	Bacteria	3.2.1.4	25
ACK41955.1	Bacteria	3.2.1.4	25
ACK41956.1	Bacteria	3.2.1.78	36
BAE46390.1	Bacteria	3.2.1.4	4
BAE46390.1_1	Bacteria	3.2.1.4	4
ABS61403.1	Bacteria	3.2.1.4	25
ACX74338.1	Bacteria	3.2.1.78	10
ACX74396.1	Bacteria	3.2.1.4	4
ACX74827.1	Bacteria	3.2.1.4	2
ACX76513.1	Bacteria	3.2.1.78	55
ACX75120.1	Bacteria	3.2.1.4	NA
ACX76661.1	Bacteria	3.2.1.4	4
AAA24893.1	Bacteria	3.2.1.4	NA
AAB38548.1	Bacteria	3.2.1.4	4
AAA50210.1	Bacteria	3.2.1.74	52
AAC06197.1	Bacteria	3.2.1.4	2
ABU45500.1	Bacteria	3.2.1.4	2
ACJ60856.1	Bacteria	3.2.1.4	2
AAC71692.1	Bacteria	3.2.1.78	7
ABC30636.1	Bacteria	3.2.1.4	2
WP_010248927.1	Bacteria	3.2.1.-	4
EFL62381.1	Bacteria	3.2.1.-	34
AAA23224.1	Bacteria	3.2.1.4	4
ABN51772.1	Bacteria	3.2.1.4	1
ABN52032.1	Bacteria	3.1.1.72	4
ABN52056.1	Bacteria	3.2.1.78	55
ABN52701.1	Bacteria	3.2.1.4	25
ABN53395.1	Bacteria	3.2.1.-	34
ABN54070.1	Bacteria	3.2.1.4	1
CAB76938.1	Bacteria	3.2.1.91	1
CAC27410.1	Bacteria	3.2.1.4	37
CAA27266.1	Bacteria	3.2.1.4	1
CAA49187.1	Bacteria	3.2.1.4	1
AAA23225.1	Bacteria	3.2.1.4	25
AAA23220.1	Bacteria	3.2.1.4	37
ABX41541.1	Bacteria	3.2.1.4	1
ABX42426.1	Bacteria	3.2.1.4	4
AAU27988.1	Bacteria	3.2.1.4	NA
WP_018063499.1	Bacteria	3.2.1.4	5
SCG47572.1	Bacteria	3.2.1.78	40
CAB08388.1	Bacteria	3.2.1.146	13
WP_018627464.1	Bacteria	3.2.1.55	13
CAA73113.1	Bacteria	3.2.1.4	4
AAA22408.1	Bacteria	3.2.1.4	4
AAR65335.1	Bacteria	3.2.1.151	4
AAA22631.1	Bacteria	3.2.1.4	1
ABV08875.1	Bacteria	3.2.1.4	2
ABV08876.1	Bacteria	3.2.1.4	4
AAR65336.1	Bacteria	3.2.1.151	4
AEB00655.1	Bacteria	3.2.1.4	1
ACT02895.1	Bacteria	3.2.1.8	35
AAL83749.1	Bacteria	3.2.1.4	1
BAE44526.1	Bacteria	3.2.1.151	4
AFC68970.1	Bacteria	3.2.1.4	4
AAC37033.1	Bacteria	3.2.1.4	2
CAA55823.1	Bacteria	3.2.1.4	2
CAA53592.1	Bacteria	3.2.1.4	2
AAC02964.2	Bacteria	3.2.1.4	2
ADY35478.1	Bacteria	3.2.1.151	4
ALC76666.1	Bacteria	3.2.1.4	NA
ADI70667.1	Bacteria	3.2.1.8	21
ADI70668.1	Bacteria	3.2.1.8	21
AAC97596.1	Bacteria	3.2.1.151	4
ADE83057.1	Bacteria	3.2.1.4	38
AAC36862.1	Bacteria	3.2.1.4	4
1814455A	Bacteria	3.2.1.4	4
AGG91154.1	Bacteria	3.2.1.4	2
CAA76775.1	Bacteria	3.2.1.4	2
AAS58467.1	Bacteria	3.2.1.4	2
ACN62172.1	Bacteria	3.2.1.4	2
SDT09889.1	Bacteria	3.2.1.55	45
ADG43125.1	Bacteria	3.2.1.132	48
AEM45646.1	Bacteria	3.2.1.4	5
ABP80146.1	Bacteria	3.2.1.4	5
AEH51033.1	Bacteria	3.2.1.25	19
AAP04424.1	Bacteria	3.2.1.4	2
AAA61980.1	Bacteria	3.2.1.4	5
ABG46712.1	Bacteria	3.2.1.4	5
CBH47174.1	Bacteria	3.2.1.46	29
BAF56440.1	Bacteria	3.2.1.123	29
BAB17317.1	Bacteria	3.2.1.123	28
AAB67050.1	Bacteria	3.2.1.123	28
EME18930.1	Bacteria	3.2.1.123	NA
ACL75216.1	Bacteria	3.2.1.4	25
ACL76673.1	Bacteria	3.2.1.4	1
ACL74811.1	Bacteria	3.2.1.4	2
AAA23221.1	Bacteria	3.2.1.4	4
ACL75118.1	Bacteria	3.2.1.4	1
ACL75115.1	Bacteria	3.2.1.78	17
BAA12826.1	Bacteria	3.2.1.4	2
BAI52931.1	Bacteria	3.2.1.78	17
BAA32286.1	Bacteria	3.2.1.4	2
ADU21608.1	Bacteria	3.2.1.4	4
ZP_08159266.1	Bacteria	3.2.1.73	37
EGC04285.1	Bacteria	3.2.1.73	1
AAA26469.1	Bacteria	3.2.1.4	4
BAA92146.1	Bacteria	3.2.1.4	4
BAA92430.1	Bacteria	3.2.1.4	4
AAA26467.1	Bacteria	3.2.1.4	4
CAA38693.1	Bacteria	3.2.1.4	4
CBL16772.1	Bacteria	3.2.1.-	4
CBL16847.1	Bacteria	3.2.1.4	1
CBL16523.1	Bacteria	3.2.1.4	4
CBL18180.1	Bacteria	3.2.1.78	8
WP_009984467.1	Bacteria	3.2.1.-	4
WP_009984467.1_1	Bacteria	3.2.1.-	8
CAB05881.1	Bacteria	3.2.1.4	4
CAA36207.1	Bacteria	3.2.1.74	37
ABD79589.1	Bacteria	3.2.1.4	4
ABD80383.1	Bacteria	3.2.1.78	41
ABD80834.1	Bacteria	3.2.1.4	26
ABD81750.1	Bacteria	3.2.1.4	NA
ABD81754.1	Bacteria	3.2.1.4	2
ABD81896.1	Bacteria	3.2.1.4	4
ABD82186.1	Bacteria	3.2.1.4	NA
ABD82280.1	Bacteria	3.2.1.39	47
ABD82494.1	Bacteria	3.2.1.4	2
ABD82496.1	Bacteria	3.2.1.4	2
BAM21527.1	Bacteria	3.2.1.4	2
ACJ71329.1	Bacteria	3.2.1.4	4
AAN27517.1	Bacteria	3.2.1.78	8
AAC19169.1	Bacteria	3.2.1.4	2
CAD61244.1	Bacteria	3.2.1.4	4
AAG44364.1	Bacteria	3.2.1.4	5
ADN02392.1	Bacteria	3.2.1.4	2
ADN02996.1	Bacteria	3.2.1.4	1
ADI04784.1	Bacteria	3.2.1.21	43
BAC65342.1	Bacteria	3.2.1.132	2
AAA26710.2	Bacteria	3.2.1.78	8
ADK91085.1	Bacteria	3.2.1.78	8
AEN10237.1	Bacteria	3.2.1.78	8
BAK26781.1	Bacteria	3.2.1.78	8
BAM62868.1	Bacteria	3.2.1.78	8
ABS72374.1	Bacteria	3.2.1.4	2
ALX38276.1	Bacteria	3.2.1.4	2
CAA06924.1	Bacteria	3.2.1.78	8
AAP56348.1	Bacteria	3.2.1.4	1
AHB89702.1	Bacteria	3.2.1.78	8
AAZ54938.1	Bacteria	3.2.1.78	8
AAZ56745.1	Bacteria	3.2.1.4	1
AAZ54939.1	Bacteria	3.2.1.4	2
AAD36302.1	Bacteria	3.2.1.78	7
AAD36816.1	Bacteria	3.2.1.4	25
AAD36817.1	Bacteria	3.2.1.73	36
CAB56856.1	Bacteria	3.2.1.78	7
ABQ47550.1	Bacteria	3.2.1.78	7
AAK60011.1	Bacteria	3.2.1.4	1
AMO13174.1	Bacteria	3.2.1.73	38
AND74761.1	Bacteria	3.2.1.4	2
ACO55737.1	Bacteria	3.2.1.4	5
ACZ54907.1	Bacteria	3.2.1.151	4
ADA62505.1	Bacteria	3.2.1.73	4
ADB44000.1	Bacteria	3.2.1.-	4
ADD71777.1	Bacteria	3.2.1.4	NA
QPA36577.1	Bacteria	3.2.1.58	44
AEV59734.1	Bacteria	3.2.1.4	37
AEV59735.1	Bacteria	3.2.1.-	4
AEV59725.1	Bacteria	3.2.1.4	4
AEV59731.1	Bacteria	3.2.1.-	37
AEV59736.1	Bacteria	3.2.1.4	4
AEV59739.1	Bacteria	3.2.1.-	37
ADU86901.1	Bacteria	3.2.1.4	4
ADU86902.1	Bacteria	3.2.1.4	4
ADU86909.1	Bacteria	3.2.1.4	4
ABA42184.1	Bacteria	3.2.1.4	2
ABA42185.1	Bacteria	3.2.1.4	2
ABB51612.1	Bacteria	3.2.1.4	5
AFJ44728.1	Bacteria	3.2.1.4	2
AFJ05146.1	Bacteria	3.2.1.4	26
ABA02176.1	Bacteria	3.2.1.4	26
AFS18545.1	Bacteria	3.2.1.-	44
ABB46200.1	Bacteria	3.2.1.4	4
ABE60666.1	Bacteria	3.2.1.4	39
ABE60714.1	Bacteria	3.2.1.4	25
ABE60715.1	Bacteria	3.2.1.74	52
AFX88673.1	Bacteria	3.2.1.4	2
AFX88668.1	Bacteria	3.2.1.4	2
AFX88666.1	Bacteria	3.2.1.4	2
AGL50932.1	Bacteria	3.2.1.4	2
ABI94085.1	Bacteria	3.2.1.4	2
ABI94086.1	Bacteria	3.2.1.4	2
AHA42547.2	Bacteria	3.2.1.4	2
AHC00282.1	Bacteria	3.2.1.-	7
AID57617.1	Bacteria	3.2.1.4	25
ABW39345.1	Bacteria	3.2.1.-	52
ABW39351.1	Bacteria	3.2.1.-	52
AHF23845.1	Bacteria	3.2.1.4	37
AHF24998.1	Bacteria	3.2.1.4	4
AIT97141.1	Bacteria	3.2.1.-	4
AIT97140.1	Bacteria	3.2.1.-	4
ADM89627.1	Bacteria	3.2.1.4	26
CAP07661.1	Bacteria	3.2.1.4	26
AAA91966.1	Bacteria	3.2.1.4	37
BAG69482.2	Bacteria	3.2.1.78	7
BAA25188.1	Bacteria	3.2.1.78	8
ADJ93836.1	Bacteria	3.2.1.4	2
ZP_06241352.1	Bacteria	3.2.1.25	NA
CAC18529.1	Bacteria	3.2.1.4	1
AAM41068.1	Bacteria	3.2.1.78	8
AAM42791.1	Bacteria	3.2.1.4	1
ACU30064.1	Bacteria	3.2.1.4	1
AAF85505.1	Bacteria	3.2.1.4	5
AAF83628.1	Bacteria	3.2.1.4	1
AMD11613.1	Eukaryota	3.2.1.-	23
AAT97707.1	Eukaryota	3.2.1.75	15
CAB76904.1	Eukaryota	3.2.1.78	7
CAA90423.1	Eukaryota	3.2.1.78	7
AFN89566.1	Eukaryota	3.2.1.4	2
BAJ60954.1	Eukaryota	3.2.1.78	10
AAX18655.1	Eukaryota	3.2.1.4	2
AHI15751.1	Eukaryota	3.2.1.4	2
AAN72165.1	Eukaryota	3.2.1.78	7
AAP40422.1	Eukaryota	3.2.1.78	7
ABB88954.1	Eukaryota	3.2.1.78	7
BAA29030.1	Eukaryota	3.2.1.4	5
AAA67426.1	Eukaryota	3.2.1.78	7
AAC08587.1	Eukaryota	3.2.1.4	5
XP_001262744.1	Eukaryota	3.2.1.78	7
BAL46041.1	Eukaryota	3.2.1.45	12
EAL85463.1	Eukaryota	3.2.1.78	7
ACH58410.1	Eukaryota	3.2.1.78	7
ADX78144.1	Eukaryota	3.2.1.4	5
ADX78145.1	Eukaryota	3.2.1.4	5
BAB62319.1	Eukaryota	3.2.1.4	5
BAB62317.1	Eukaryota	3.2.1.4	5
EAA65878.1	Eukaryota	3.2.1.4	5
ABF50872.1	Eukaryota	3.2.1.4	5
EAA62113.1	Eukaryota	3.2.1.58	9
ABF50863.1	Eukaryota	3.2.1.78	7
EAA59985.1	Eukaryota	3.2.1.75	15
ABF50861.1	Eukaryota	3.2.1.78	7
EAA58449.1	Eukaryota	3.2.1.78	7
AGG69666.1	Eukaryota	3.2.1.78	7
ACT68011.1	Eukaryota	3.2.1.4	5
ACJ06979.1	Eukaryota	3.2.1.78	7
AAE60102.1	Eukaryota	3.2.1.4	5
CAK38078.1	Eukaryota	3.2.1.164	16
CAK96471.1	Eukaryota	3.2.1.78	7
CAK45103.1	Eukaryota	3.2.1.4	5
CAK43212.1	Eukaryota	3.2.1.58	9
AAG50051.1	Eukaryota	3.2.1.4	5
AEY76082.1	Eukaryota	3.2.1.78	7
CAC07551.1	Eukaryota	3.2.1.58	9
BAD72778.1	Eukaryota	3.2.1.4	5
BAE58099.1	Eukaryota	3.2.1.58	9
AHA38074.1	Eukaryota	3.2.1.78	7
ABC59553.1	Eukaryota	3.2.1.78	7
ADZ99027.1	Eukaryota	3.2.1.78	7
ACH69873.1	Eukaryota	3.2.1.4	22
AEM23896.1	Eukaryota	3.2.1.4	5
AAF65310.1	Eukaryota	3.2.1.58	9
AFJ68087.1	Eukaryota	3.2.1.78	7
ACH56965.1	Eukaryota	3.2.1.78	7
ARU79086.1	Eukaryota	3.2.1.21	14
CAA39908.1	Eukaryota	3.2.1.58	9
AAM21469.1	Eukaryota	3.2.1.58	9
ADW82104.1	Eukaryota	3.2.1.78	7
AIC79156.1	Eukaryota	3.2.1.4	5
CAC08208.1	Eukaryota	3.2.1.78	7
CAC08442.1	Eukaryota	3.2.1.78	7
BAL46040.1	Eukaryota	3.2.1.45	12
AFR99035.1	Eukaryota	3.2.1.104	12
ABP02069.1	Eukaryota	3.2.1.4	5
ABV68808.1	Eukaryota	3.2.1.78	10
BAB16369.1	Eukaryota	3.2.1.123	27
AAN34823.1	Eukaryota	3.2.1.78	7
ABY52965.1	Eukaryota	3.2.1.4	2
BBB35836.1	Eukaryota	3.2.1.25	10
ABK27195.1	Eukaryota	3.2.1.75	15
ABK27199.1	Eukaryota	3.2.1.75	15
BAA76394.1	Eukaryota	3.2.1.4	4
CAH69214.1	Eukaryota	3.2.1.4	4
BAF42338.1	Eukaryota	3.2.1.164	16
AAN03645.1	Eukaryota	3.2.1.4	2
AAN03647.1	Eukaryota	3.2.1.4	2
AAC63988.1	Eukaryota	3.2.1.4	2
AAC48341.1	Eukaryota	3.2.1.4	2
ADH51728.1	Eukaryota	3.2.1.4	5
EPQ57046.1	Eukaryota	3.2.1.78	7
ABG88068.1	Eukaryota	3.2.1.78	7
KXS18720.1	Eukaryota	3.2.1.-	34
BAE78456.1	Eukaryota	3.2.1.78	10
AAK85303.1	Eukaryota	3.2.1.4	2
AAC15707.1	Eukaryota	3.2.1.4	2
AAC48326.1	Eukaryota	3.2.1.4	2
AAC33848.1	Eukaryota	3.2.1.4	2
BAK05001.1	Eukaryota	3.2.1.78	7
BAA12676.1	Eukaryota	3.2.1.4	5
CAA53631.1	Eukaryota	3.2.1.4	5
ADZ99301.1	Eukaryota	3.2.1.78	7
BAD20464.1	Eukaryota	3.2.1.123	27
ACU52526.1	Eukaryota	3.2.1.78	8
BAD67544.1	Eukaryota	3.2.1.4	5
AAY28969.1	Eukaryota	3.2.1.58	9
CAY69081.1	Eukaryota	3.2.1.58	9
XP_001879429.1	Eukaryota	3.2.1.4	5
CAC51690.3	Eukaryota	3.2.1.78	7
BAD97445.1	Eukaryota	3.2.1.58	9
AAB51451.1	Eukaryota	3.2.1.4	5
AAB03889.1	Eukaryota	3.2.1.4	5
AAD45868.1	Eukaryota	3.2.1.4	2
AAK21883.2	Eukaryota	3.2.1.4	2
AAK21882.1	Eukaryota	3.2.1.4	2
AAK21881.1	Eukaryota	3.2.1.4	2
CAC81056.1	Eukaryota	3.2.1.78	10
AAC63094.1	Eukaryota	3.2.1.4	4
AAE59927.1	Eukaryota	3.2.1.4	4
AAC06321.1	Eukaryota	3.2.1.4	4
AAC06321.1_1	Eukaryota	3.2.1.4	4
AAC06321.1_2	Eukaryota	3.2.1.4	4
AAN04103.1	Eukaryota	3.2.1.75	15
CAE81955.1	Eukaryota	3.2.1.4	5
AAC49731.1	Eukaryota	3.2.1.4	2
AAB69348.1	Eukaryota	3.2.1.4	4
AAB69347.1	Eukaryota	3.2.1.4	4
AAL01213.1	Eukaryota	3.2.1.78	7
AAD04193.1	Eukaryota	3.2.1.4	4
AAC05164.1	Eukaryota	3.2.1.4	4
AAM08614.1	Eukaryota	3.2.1.58	14
ACB06750.1	Eukaryota	3.2.1.4	5
AFG25592.1	Eukaryota	3.2.1.4	4
ABY28340.1	Eukaryota	3.2.1.4	5
ACR82487.1	Eukaryota	3.2.1.4	5
CAA61740.1	Eukaryota	3.2.1.4	5
BAG70961.1	Eukaryota	3.2.1.149	23
AGW24296.1	Eukaryota	3.2.1.78	7
AEV41143.1	Eukaryota	3.2.1.78	7
AFC38441.1	Eukaryota	3.2.1.78	7
BAI66446.1	Eukaryota	3.2.1.4	5
AHL69750.2	Eukaryota	3.2.1.37	22
ABG79370.1	Eukaryota	3.2.1.78	7
ADF28533.1	Eukaryota	3.2.1.78	7
ADZ44606.1	Eukaryota	3.2.1.4	5
CAA86948.1	Eukaryota	3.2.1.58	9
CAB92326.1	Eukaryota	3.2.1.4	4
CAB92326.1_1	Eukaryota	3.2.1.4	4
CAB92326.1_2	Eukaryota	3.2.1.4	4
CAB92326.1_3	Eukaryota	3.2.1.4	4
AAF00074.2	Eukaryota	3.2.1.4	4
AAD43818.1	Eukaryota	3.2.1.4	4
CAP71606.1	Eukaryota	3.2.1.78	7
AFX59322.1	Eukaryota	3.2.1.78	7
ADH51729.1	Eukaryota	3.2.1.4	5
XP_002475436.1	Eukaryota	3.2.1.4	5
BAB86867.1	Eukaryota	3.2.1.4	2
BAD06516.1	Eukaryota	3.2.1.-	31
EDU47467.1	Eukaryota	3.2.1.58	9
AHV83755.1	Eukaryota	3.2.1.4	5
AAL33639.2	Eukaryota	3.2.1.4	5
AGV01048.1	Eukaryota	3.2.1.78	7
AGC24277.1	Eukaryota	3.2.1.78	7
EIE79467.1	Eukaryota	3.2.1.45	12
BAA90480.1	Eukaryota	3.2.1.4	5
AAB24895.1	Eukaryota	3.2.1.58	9
AAU09785.1	Eukaryota	3.2.1.21	9
AAA34599.1	Eukaryota	3.2.1.21	9
CAA86950.1	Eukaryota	3.2.1.58	9
NP_012272.1	Eukaryota	3.2.1.21	12
AAC60541.1	Eukaryota	3.2.1.4	5
EFI96731.1	Eukaryota	3.2.1.4	5
CAA21163.1	Eukaryota	3.2.1.75	NA
CAB50968.1	Eukaryota	3.2.1.75	9
CAA86951.1	Eukaryota	3.2.1.58	9
AAK97760.1	Eukaryota	3.2.1.78	7
AAB87859.2	Eukaryota	3.2.1.78	7
AAM26920.1	Eukaryota	3.2.1.78	7
AAG00315.2	Eukaryota	3.2.1.78	7
BAD90558.1	Eukaryota	3.2.1.4	2
GAM33994.1	Eukaryota	3.2.1.4	5
AJF11663.1	Eukaryota	3.2.1.78	7
AEV40667.1	Eukaryota	3.2.1.78	7
ACN43345.1	Eukaryota	3.2.1.4	5
BAP19029.1	Eukaryota	3.2.1.78	7
AAL88714.2	Eukaryota	3.2.1.4	5
AEO53769.1	Eukaryota	3.2.1.4	5
AFJ59924.1	Eukaryota	3.2.1.78	7
AGG69667.1	Eukaryota	3.2.1.78	7
BAD01163.1	Eukaryota	3.2.1.4	5
CAA55789.1	Eukaryota	3.2.1.75	15
AGH62580.1	Eukaryota	3.2.1.78	7
ADN93457.1	Eukaryota	3.2.1.78	7
AAA34213.1	Eukaryota	3.2.1.4	5
AAA34208.1	Eukaryota	3.2.1.78	7
AAR29981.1	Eukaryota	3.2.1.4	5
AAL84696.1	Eukaryota	3.2.1.75	15
AAQ21383.1	Eukaryota	3.2.1.4	5
ACD36972.1	Eukaryota	3.2.1.4	5
BAA36216.1	Eukaryota	3.2.1.4	5
BBG31500.1	Eukaryota	3.2.1.4	5
AEQ16450.1	Eukaryota	3.2.1.151	4
AAG59832.1	Eukaryota	3.2.1.4	5
ACE06751.1	Eukaryota	3.2.1.4	5
CAA11018.1	Eukaryota	3.2.1.58	9
ACP74152.2	Eukaryota	3.2.1.58	9
ABE73149.1	unclassified	3.2.1.78	7
ACH67609.1	unclassified	3.2.1.4	37
ADB80108.1	unclassified	3.2.1.4	26
ADR64663.1	unclassified	3.2.1.4	4
ACA61132.1	unclassified	3.2.1.-	4
ACA61135.1	unclassified	3.2.1.-	4
ACA61137.1	unclassified	3.2.1.-	4
ACA61140.1	unclassified	3.2.1.-	4
ACA61145.1	unclassified	3.2.1.-	4
ACA61149.1	unclassified	3.2.1.4	4
ACA61152.1	unclassified	3.2.1.4	26
ACA61156.1	unclassified	3.2.1.-	26
ACA61160.1	unclassified	3.2.1.-	4
ACA61162.1	unclassified	3.2.1.-	37
ACA61165.1	unclassified	3.2.1.-	37
ACA61168.1	unclassified	3.2.1.4	26
ACA61171.1	unclassified	3.2.1.-	38
ACY24829.1	unclassified	3.2.1.4	26
ACY24859.1	unclassified	3.2.1.4	2
ADD61786.1	unclassified	3.2.1.-	37
ADD61809.1	unclassified	3.2.1.-	4
ADD61853.1	unclassified	3.2.1.4	1
ADD61911.1	unclassified	3.2.1.4	4
ADD61840.1	unclassified	3.2.1.-	2
ADX05742.1	unclassified	3.2.1.4	4
ADX05739.1	unclassified	3.2.1.4	37
ADX05725.1	unclassified	3.2.1.4	38
ADX05718.1	unclassified	3.2.1.4	NA
ADX05717.1	unclassified	3.2.1.4	38
ADX05705.1	unclassified	3.2.1.4	4
ADX05703.1	unclassified	3.2.1.4	4
ADX05697.1	unclassified	3.2.1.4	2
ADX05697.1_1	unclassified	3.2.1.4	NA
ADX05696.1	unclassified	3.2.1.4	46
ADX05688.1	unclassified	3.2.1.4	4
ADX05684.1	unclassified	3.2.1.4	2
ADX05760.1	unclassified	3.2.1.4	4
ADX05757.1	unclassified	3.2.1.-	52
ADX05752.1	unclassified	3.2.1.-	52
ADX05751.1	unclassified	3.2.1.4	26
ADX05740.1	unclassified	3.2.1.-	26
ADX05737.1	unclassified	3.2.1.-	52
ADX05734.1	unclassified	3.2.1.4	4
ADX05732.1	unclassified	3.2.1.4	26
ADX05729.1	unclassified	3.2.1.4	4
ADX05687.1	unclassified	3.2.1.-	2
AGK74985.1	unclassified	3.2.1.-	38
CAJ19135.1	unclassified	3.2.1.-	4
CAJ19139.1	unclassified	3.2.1.-	4
CAJ19140.1	unclassified	3.2.1.-	4
CAJ19146.1	unclassified	3.2.1.-	4
CAJ19149.1	unclassified	3.2.1.-	2
CAJ19151.1	unclassified	3.2.1.4	4
ABX76045.1	unclassified	3.2.1.4	4
ABX76046.1	unclassified	3.2.1.4	4
ABX76048.1	unclassified	3.2.1.4	4
ABX76050.1	unclassified	3.2.1.4	4

## Sheet: GH43_characterized_CAZymes
	Taxonomy	EC.	Subf
ABR49445.1	Bacteria	3.2.1.37	11
ADJ47124.1	Bacteria	3.2.1.146	37
BAB07402.1	Bacteria	3.2.1.37	11
AAU41895.1	Bacteria	3.2.1.99	5
AAU40201.1	Bacteria	3.2.1.99	5
BAL45491.1	Bacteria	3.2.1.55	16
CAA29235.1	Bacteria	3.2.1.37	11
AAC97375.1	Bacteria	3.2.1.37	11
AKF02745.1	Bacteria	3.2.1.55	16
AAC27699.1	Bacteria	3.2.1.37	11
BAA20372.1	Bacteria	3.2.1.99	5
CAB15969.2	Bacteria	3.2.1.99	4
CAA99586.1	Bacteria	3.2.1.99	5
AAB41091.1	Bacteria	3.2.1.37	11
CAB13699.1	Bacteria	3.2.1.55	16
ALJ58905.1	Bacteria	3.2.1.55	19
ALJ58905.1_1	Bacteria	3.2.1.55	34
ALJ59879.1	Bacteria	3.2.1.146	3
ALJ62115.1	Bacteria	3.2.1.55	18
ALJ60783.1	Bacteria	3.2.1.55	18
EDV05060.1	Bacteria	3.2.1.37	1
EDV05059.1	Bacteria	3.2.1.55	12
ALJ48322.1	Bacteria	3.2.1.55	12
ALJ48326.1	Bacteria	3.2.1.55	12
ALJ48320.1	Bacteria	3.2.1.55	10
ALJ47681.1	Bacteria	3.2.1.55	12
ALJ48250.1	Bacteria	3.2.1.146	34
ALJ47682.1	Bacteria	3.2.1.55	12
AAB08024.1	Bacteria	3.2.1.37	1
EIY66405.1	Bacteria	3.2.1.146	8
AAO75467.1	Bacteria	3.2.1.99	4
AAO75474.1	Bacteria	3.2.1.99	4
AAO78780.1	Bacteria	3.2.1.55	34
AAO78760.1	Bacteria	3.2.1.55	19
AAO75372.1	Bacteria	3.2.1.145	24
AAO76128.1	Bacteria	3.2.1.55	18
AAO77958.1	Bacteria	3.2.1.55	10
AAO75476.1	Bacteria	3.2.1.-	29
AAO78767.1	Bacteria	3.2.1.55	34
AAO78200.1	Bacteria	3.2.1.55	NA
AFL85801.1	Bacteria	3.2.1.146	31
AAO67499.1	Bacteria	3.2.1.55	10
BAF39204.1	Bacteria	3.2.1.55	12
BAF39209.1	Bacteria	3.2.1.37	11
BAF40308.1	Bacteria	3.2.1.37	22
ADC85541.1	Bacteria	3.2.1.37	11
BAJ65883.1	Bacteria	3.2.1.55	29
BAJ67504.1	Bacteria	3.2.1.145	24
BAJ67516.1	Bacteria	3.2.1.55	27
BAJ67517.1	Bacteria	3.2.1.55	22
AAA63610.1	Bacteria	3.2.1.37	12
ADL35052.1	Bacteria	3.2.1.37	29
ADQ05609.1	Bacteria	3.2.1.55	17
AAB87371.1	Bacteria	3.2.1.37	16
AAB87371.1_1	Bacteria	3.2.1.37	10
ABP67152.1	Bacteria	3.2.1.99	4
ABP67988.1	Bacteria	3.2.1.55	16
ABP67988.1_1	Bacteria	3.2.1.55	10
AAB95326.1	Bacteria	3.2.1.8	16
AAD30363.1	Bacteria	3.2.1.55	16
ACL94505.1	Bacteria	3.2.1.37	11
ACZ98594.1	Bacteria	3.2.1.-	16
ACE84667.1	Bacteria	3.2.1.99	5
ACE82692.1	Bacteria	3.2.1.37	1
ACE82749.1	Bacteria	3.2.1.-	26
ACE83886.1	Bacteria	3.2.1.-	29
ACE84379.1	Bacteria	3.2.1.-	26
ACU61943.1	Bacteria	3.2.1.55	2
AFZ78871.1	Bacteria	3.2.1.37	11
ACX75362.1	Bacteria	3.2.1.55	10
ACX75582.1	Bacteria	3.2.1.99	37
CDF79928.1	Bacteria	3.2.1.37	10
AAT98625.1	Bacteria	3.2.1.37	11
ACE73676.1	Bacteria	3.2.1.99	5
ACE73680.1	Bacteria	3.2.1.99	4
BAB64339.1	Bacteria	3.2.1.99	5
ABC75004.1	Bacteria	3.2.1.37	12
ABD48561.1	Bacteria	3.2.1.37	27
ACL70803.1	Bacteria	3.2.1.55	33
ABN51896.1	Bacteria	3.2.1.145	24
ABN52503.1	Bacteria	3.2.1.55	16
AGT14429.1	Bacteria	3.2.1.37	11
AGT14430.1	Bacteria	3.2.1.-	26
AGT14431.1	Bacteria	3.2.1.37	11
ABJ65333.1	Bacteria	3.2.1.37	11
SDH69004.1	Bacteria	3.2.1.146	32
APU52333.1	Bacteria	3.2.1.-	26
AMX03466.1	Bacteria	3.2.1.55	9
SCF26596.1	Bacteria	3.2.1.55	20
SCG78792.1	Bacteria	3.2.1.146	30
SDS19757.1	Bacteria	3.2.1.55	2
WP_018628786.1	Bacteria	3.2.1.55	18
AHF90946.1	Bacteria	3.2.1.55	18
ACB77177.1	Bacteria	3.2.1.146	32
CAA40378.1	Bacteria	3.2.1.55	16
AHA50064.1	Bacteria	3.2.1.99	4
AHA50063.1	Bacteria	3.2.1.99	4
AHA50062.1	Bacteria	3.2.1.99	5
ACY69973.1	Bacteria	3.2.1.55	10
AFC38437.1	Bacteria	3.2.1.55	27
ACS99115.1	Bacteria	3.2.1.146	34
ADV16404.1	Bacteria	3.2.1.37	35
CAA89208.1	Bacteria	3.2.1.37	1
ADI70680.1	Bacteria	3.2.1.55	12
AEH51204.1	Bacteria	3.2.1.99	4
EEU99940.1	Bacteria	3.2.1.55	12
BAW98157.1	Bacteria	3.2.1.55	10
BBA94052.1	Bacteria	3.2.1.55	22
BBA94052.1_1	Bacteria	3.2.1.55	26
BBA94052.1_2	Bacteria	3.2.1.55	34
CBL17100.1	Bacteria	3.2.1.99	4
CBL17103.1	Bacteria	3.2.1.99	37
CBL17514.1	Bacteria	3.2.1.55	16
CBL17682.1	Bacteria	3.2.1.55	16
AAB97967.1	Bacteria	3.2.1.37	11
AGL51118.1	Bacteria	3.2.1.37	1
ADD39925.1	Bacteria	3.2.1.146	30
ADO69162.1	Bacteria	3.2.1.55	23
BAC68753.1	Bacteria	3.2.1.-	26
BAC69820.1	Bacteria	3.2.1.145	24
BAA90772.1	Bacteria	3.2.1.-	26
CBG71495.1	Bacteria	3.2.1.55	20
AFH55135.1	Bacteria	3.2.1.145	24
AFH55134.1	Bacteria	3.2.1.145	24
AEF28829.1	Bacteria	3.2.1.37	11
AAZ55651.1	Bacteria	3.2.1.37	11
BAA02527.1	Bacteria	3.2.1.37	35
BAC87941.1	Bacteria	3.2.1.37	10
CAD48310.1	Bacteria	3.2.1.55	10
ABQ46657.1	Bacteria	3.2.1.99	4
BAS02080.1	Bacteria	3.2.1.37	1
ACF39706.1	Bacteria	3.2.1.37	12
ADB43999.1	Bacteria	3.2.1.-	5
ADB43998.1	Bacteria	3.2.1.99	4
ABB92159.1	Bacteria	3.2.1.37	12
AFN57709.1	Bacteria	3.2.1.37	35
ACM91046.1	Bacteria	3.2.1.8	29
ACM91046.1_1	Bacteria	3.2.1.8	29
ADO20354.1	Bacteria	3.2.1.37	1
AFE48532.1	Bacteria	3.2.1.37	1
BAF98235.1	Bacteria	3.2.1.-	11
APU52332.1	Bacteria	3.2.1.-	26
ALB06585.1	Bacteria	3.2.1.37	11
AAG27441.1	Eukaryota	3.2.1.99	6
EAA58810.1	Eukaryota	3.2.1.99	6
EAA58736.1	Eukaryota	3.2.1.99	6
CAK49041.1	Eukaryota	3.2.1.99	6
AAA32682.1	Eukaryota	3.2.1.99	6
AEV23010.1	Eukaryota	3.2.1.99	6
BAE55732.1	Eukaryota	3.2.1.37	1
AFD63137.1	Eukaryota	3.2.1.37	1
AAC67554.1	Eukaryota	3.2.1.37	1
AFU88757.1	Eukaryota	3.2.1.55	26
ADZ98858.1	Eukaryota	3.2.1.99	6
ADZ98860.1	Eukaryota	3.2.1.-	26
ADZ98862.1	Eukaryota	3.2.1.55	36
BAG80558.1	Eukaryota	3.2.1.145	24
CAL81199.1	Eukaryota	3.2.1.55	36
AIM56896.1	Eukaryota	3.2.1.55	26
AHC72382.1	Eukaryota	3.2.1.37	1
AHC72383.1	Eukaryota	3.2.1.37	11
BAH29957.1	Eukaryota	3.2.1.145	24
ADM33794.1	Eukaryota	3.2.1.37	1
BAD15018.1	Eukaryota	3.2.1.99	6
BAD89094.2	Eukaryota	3.2.1.99	6
BAM73651.1	Eukaryota	3.2.1.55	26
BAQ35744.1	Eukaryota	3.2.1.55	21
BAC75546.1	Eukaryota	3.2.1.37	1
BAD98241.1	Eukaryota	3.2.1.145	24
AFN42888.1	Eukaryota	3.2.1.99	5
AFW16059.1	Eukaryota	3.2.1.37	14
XP_370346.1	Eukaryota	3.2.1.55	26
AHF50152.1	Eukaryota	3.2.1.99	5
AWL24827.1	Eukaryota	3.2.1.37	1
ACP50519.2	Eukaryota	3.2.1.37	29
ADW66247.1	Eukaryota	3.2.1.37	1
CCO20984.1	unclassified	3.2.1.99	4
CCO20993.1	unclassified	3.2.1.-	4
CCO20994.1	unclassified	3.2.1.55	29
CCO20926.1	unclassified	3.2.1.37	35
ADD61461.1	unclassified	3.2.1.-	16
AFP23142.1	unclassified	3.2.1.37	1

## Sheet: GH43_Deeploc
	Location
AAB95326.1	Extracellular
AAD30363.1	Extracellular
BAJ67504.1	Cell_membrane
CBL17682.1	Extracellular
BAJ67516.1	Cell_membrane
BAJ65883.1	Cell_membrane
BAJ67517.1	Cell_membrane
U00019989	Extracellular
U00000944	Extracellular
U00015153	Extracellular
CCO20994.1	Extracellular
EDV05059.1	Extracellular
U00023328	Nucleus
U00010501	Cell_membrane
U00007358	Cell_membrane
U00002231	Extracellular
U00004368	Extracellular
ACX75362.1	Extracellular
U00010348	Extracellular
U00003003	Extracellular
CBL17514.1	Extracellular
CBL17103.1	Extracellular
U00000938	Extracellular
U00021876	Extracellular
U00002570	Extracellular
AAO75467.1	Extracellular
CCO20984.1	Extracellular
CAA40378.1	Extracellular
U00002211	Extracellular
U00009459	Extracellular
U00012704	Extracellular
ABD48561.1	Cytoplasm
U00021957	Extracellular
AFW16059.1	Extracellular
U00003063	Extracellular
U00016198	Extracellular
U00022121	Extracellular
U00002748	Extracellular
U00008997	Extracellular
U00002389	Extracellular
U00001379	Extracellular
U00017246	Extracellular
ADB43998.1	Extracellular
U00011715	Extracellular
U00011912	Extracellular
U00003096	Extracellular
U00005100	Extracellular
U00022145	Extracellular
U00004330	Extracellular
U00004581	Extracellular
U00000978	Extracellular
U00003329	Extracellular
U00006201	Extracellular
CAL81199.1	Extracellular
ADI70680.1	Extracellular
U00021811	Extracellular
U00008090	Extracellular
ADZ98862.1	Extracellular
U00012088	Extracellular
U00021688	Extracellular
U00002494	Extracellular
U00002776	Extracellular
U00019873	Extracellular
U00004647	Extracellular
U00016734	Extracellular
U00001539	Extracellular
U00004383	Extracellular
CAA29235.1	Cytoplasm
U00002195	Extracellular
U00021868	Extracellular
U00022264	Extracellular
U00014827	Extracellular
U00011888	Extracellular
ALJ47682.1	Extracellular
U00002284	Extracellular
U00020220	Extracellular
ALJ47681.1	Extracellular
U00007865	Extracellular
U00002574	Extracellular
U00021882	Extracellular
U00014946	Extracellular
EEU99940.1	Cytoplasm
U00022835	Extracellular
U00011154	Cytoplasm
U00016888	Extracellular
U00015411	Extracellular
U00022275	Extracellular
U00003213	Extracellular
AAA63610.1	Cytoplasm
BAL45491.1	Extracellular
AAO77958.1	Extracellular
CAB13699.1	Extracellular
U00005105	Extracellular
U00011662	Cytoplasm
U00007720	Extracellular
AKF02745.1	Extracellular
U00017314	Extracellular
U00020233	Extracellular
U00009192	Extracellular
U00000491	Extracellular
U00010691	Cell_membrane
U00003618	Extracellular
U00015400	Extracellular
U00021760	Extracellular
U00004730	Extracellular
ADJ47124.1	Extracellular
U00006996	Extracellular
CCO20993.1	Extracellular
AAO75372.1	Extracellular
AFU88757.1	Extracellular
U00011565	Extracellular
U00001627	Extracellular
XP_370346.1	Extracellular
U00000694	Extracellular
U00000638	Extracellular
U00009546	Extracellular
U00003247	Extracellular
U00002861	Extracellular
AIM56896.1	Extracellular
U00002418	Extracellular
U00009443	Extracellular
U00000199	Extracellular
U00011967	Extracellular
BAC69820.1	Extracellular
U00015117	Extracellular
AAO78767.1	Extracellular
U00016657	Extracellular
ACP50519.2	Extracellular
U00014599	Extracellular
U00016991	Extracellular
U00018681	Extracellular
U00001629	Extracellular
U00002664	Extracellular
U00022174	Extracellular
U00003298	Extracellular
U00002342	Extracellular
U00016919	Extracellular
U00008942	Extracellular
U00011928	Extracellular
BAG80558.1	Extracellular
U00015311	Extracellular
BAH29957.1	Extracellular
BAD98241.1	Extracellular
U00004442	Extracellular
U00003912	Extracellular
U00008061	Extracellular
U00010051	Extracellular
U00001572	Extracellular
U00022240	Extracellular
U00013183	Extracellular
U00007851	Extracellular
U00002860	Extracellular
U00011852	Extracellular
U00017514	Extracellular
U00000732	Extracellular
U00000642	Extracellular
U00022760	Extracellular
U00003834	Extracellular
U00002550	Extracellular
U00005951	Extracellular
U00010380	Extracellular
U00022974	Extracellular
U00014709	Extracellular
U00014084	Extracellular
U00011141	Extracellular
U00002205	Extracellular
U00014876	Extracellular
U00014678	Extracellular
U00022694	Extracellular
U00005771	Extracellular
U00007724	Extracellular
U00007889	Extracellular
U00003968	Extracellular
U00002232	Extracellular
U00004764	Extracellular
U00019016	Extracellular
U00004456	Cytoplasm
U00002417	Extracellular
U00023138	Extracellular
U00001378	Extracellular
U00000581	Lysosome/Vacuole
U00012151	Extracellular
U00007697	Extracellular
U00009822	Extracellular
U00008916	Extracellular
U00009178	Extracellular
U00005657	Extracellular
U00021887	Extracellular
U00007793	Extracellular
U00013435	Extracellular
U00009460	Extracellular
U00015375	Extracellular
U00010156	Extracellular
U00004376	Extracellular
U00009216	Extracellular
U00003709	Extracellular
U00002530	Extracellular
U00010123	Extracellular
U00000949	Extracellular
U00011974	Extracellular
U00004984	Extracellular
U00021600	Extracellular
U00009942	Extracellular
U00013304	Extracellular
U00000563	Extracellular
U00023008	Extracellular
U00016527	Extracellular
U00003993	Extracellular
U00022193	Extracellular
U00022381	Extracellular
U00015209	Extracellular
ALJ59879.1	Extracellular
U00010736	Extracellular
U00022848	Extracellular
U00017250	Extracellular
U00004997	Extracellular
U00011643	Extracellular
U00012912	Extracellular
U00010591	Extracellular
U00019687	Extracellular
U00004161	Extracellular
U00004938	Extracellular
U00004067	Extracellular
U00022894	Extracellular
U00013550	Extracellular
U00003142	Lysosome/Vacuole
U00020823	Extracellular
ADW66247.1	Cytoplasm
U00014983	Extracellular
U00006777	Extracellular
U00012877	Extracellular
U00021511	Extracellular
U00004683	Extracellular
U00013777	Extracellular
U00011546	Extracellular
U00022331	Extracellular
U00008649	Extracellular
U00012004	Extracellular
U00022572	Extracellular
U00013960	Extracellular
BAQ35744.1	Extracellular
U00006650	Extracellular
U00016693	Extracellular
U00022187	Extracellular
U00005034	Cytoplasm
U00007877	Extracellular
U00001287	Extracellular
U00018759	Extracellular
U00019275	Extracellular
U00009931	Extracellular
U00009155	Extracellular
U00009023	Extracellular
U00012875	Extracellular
U00021622	Extracellular
U00019142	Extracellular
U00008130	Extracellular
U00004157	Extracellular
U00020731	Extracellular
U00005137	Extracellular
U00002990	Extracellular
U00006754	Extracellular
U00007360	Extracellular
U00003031	Extracellular
U00005968	Cytoplasm
U00006089	Extracellular
AAU40201.1	Lysosome/Vacuole
U00005008	Extracellular
U00012484	Extracellular
U00009329	Extracellular
U00010586	Extracellular
U00011775	Cytoplasm
U00013744	Extracellular
U00008502	Extracellular
ALJ60783.1	Extracellular
U00011071	Cytoplasm
U00009294	Extracellular
U00000950	Extracellular
U00000624	Extracellular
U00007591	Extracellular
U00013563	Extracellular
U00001384	Extracellular
U00014029	Extracellular
U00014210	Extracellular
AAB08024.1	Cytoplasm
U00014529	Extracellular
U00004846	Extracellular
BAM73651.1	Extracellular
AFP23142.1	Cytoplasm
U00018843	Extracellular
U00008801	Extracellular
U00015902	Extracellular
U00003969	Extracellular
U00012623	Cytoplasm
AAO78760.1	Endoplasmic_reticulum
U00012507	Extracellular
U00012014	Extracellular
U00018113	Extracellular
U00005462	Extracellular
U00016654	Extracellular
U00001634	Extracellular
U00009864	Extracellular
U00014360	Extracellular
U00017873	Extracellular
U00003032	Extracellular
U00000391	Extracellular
U00021006	Extracellular
U00005278	Extracellular
AAO75476.1	Extracellular
ADZ98858.1	Extracellular
CAK49041.1	Extracellular
U00015007	Extracellular
AAG27441.1	Extracellular
U00021803	Extracellular
U00017180	Extracellular
AAA32682.1	Extracellular
U00016268	Extracellular
AEV23010.1	Extracellular
BAD89094.2	Extracellular
BAD15018.1	Extracellular
U00004463	Extracellular
ADZ98860.1	Extracellular
EAA58810.1	Extracellular
U00022041	Extracellular
U00016058	Extracellular
U00004867	Extracellular
U00004462	Extracellular
U00015470	Extracellular
AFN42888.1	Extracellular
U00021642	Extracellular
U00008724	Extracellular
U00011924	Extracellular
U00002857	Extracellular
U00019568	Extracellular
U00010229	Extracellular
U00015006	Extracellular
U00023337	Nucleus
U00009025	Extracellular
ACS99115.1	Cytoplasm
U00007928	Extracellular
U00011608	Cytoplasm
U00022075	Cytoplasm
U00001214	Extracellular
U00022414	Extracellular
U00021612	Extracellular
U00014287	Extracellular
U00020037	Extracellular
U00019989b	Extracellular
U00019989a	Extracellular
U00000944b	Extracellular
U00000944a	Extracellular
U00015153b	Extracellular
U00015153a	Extracellular
U00002231b	Extracellular
U00002231a	Extracellular
U00004368b	Extracellular
U00004368a	Extracellular
U00000938a	Extracellular
U00000938b	Extracellular
U00021876b	Extracellular
U00021876a	Extracellular
U00002570a	Extracellular
U00002570b	Extracellular
ABD48561.1a	Cytoplasm
ABD48561.1b	Cytoplasm
U00014827a	Extracellular
U00014827b	Extracellular
CAB13699.1b	Extracellular
CAB13699.1a	Extracellular
AKF02745.1b	Extracellular
AKF02745.1a	Extracellular
U00014678a	Extracellular
U00014678b	Extracellular
U00010229a	Extracellular
U00010229b	Extracellular

## Sheet: Taxonomy_mapping_all_proteins
This table is used to map Saccharis tip names to all gene names of predicted proteins. It also provides taxonomic information of each sequence.
saccharis_name	gene_name	species_name	class	lichen
U00000001	elagrapred_000104-T1	Elaphomyces_granulatus	Eurotiomycetes	0
U00000002	elagrapred_000107-T1	Elaphomyces_granulatus	Eurotiomycetes	0
U00000003	elagrapred_000336-T1	Elaphomyces_granulatus	Eurotiomycetes	0
U00000004	elagrapred_000505-T1	Elaphomyces_granulatus	Eurotiomycetes	0
U00000005	elagrapred_000739-T1	Elaphomyces_granulatus	Eurotiomycetes	0
U00000006	elagrapred_000841-T1	Elaphomyces_granulatus	Eurotiomycetes	0
U00000007	elagrapred_000854-T1	Elaphomyces_granulatus	Eurotiomycetes	0
U00000008	elagrapred_000884-T1	Elaphomyces_granulatus	Eurotiomycetes	0
U00000009	elagrapred_001017-T1	Elaphomyces_granulatus	Eurotiomycetes	0
U00000010	elagrapred_001018-T1	Elaphomyces_granulatus	Eurotiomycetes	0
U00000011	elagrapred_001048-T1	Elaphomyces_granulatus	Eurotiomycetes	0
U00000012	elagrapred_001049-T1	Elaphomyces_granulatus	Eurotiomycetes	0
U00000013	elagrapred_001094-T1	Elaphomyces_granulatus	Eurotiomycetes	0
U00000014	elagrapred_001197-T1	Elaphomyces_granulatus	Eurotiomycetes	0
U00000015	elagrapred_001243-T1	Elaphomyces_granulatus	Eurotiomycetes	0
U00000016	elagrapred_001305-T1	Elaphomyces_granulatus	Eurotiomycetes	0
U00000017	elagrapred_001484-T1	Elaphomyces_granulatus	Eurotiomycetes	0
U00000018	elagrapred_001511-T1	Elaphomyces_granulatus	Eurotiomycetes	0
U00000019	elagrapred_001512-T1	Elaphomyces_granulatus	Eurotiomycetes	0
U00000020	elagrapred_001645-T1	Elaphomyces_granulatus	Eurotiomycetes	0
U00000021	elagrapred_001729-T1	Elaphomyces_granulatus	Eurotiomycetes	0
U00000022	elagrapred_001755-T1	Elaphomyces_granulatus	Eurotiomycetes	0
U00000023	elagrapred_001773-T1	Elaphomyces_granulatus	Eurotiomycetes	0
U00000024	elagrapred_001825-T1	Elaphomyces_granulatus	Eurotiomycetes	0
U00000025	elagrapred_001857-T1	Elaphomyces_granulatus	Eurotiomycetes	0
U00000026	elagrapred_002024-T1	Elaphomyces_granulatus	Eurotiomycetes	0
U00000027	elagrapred_002046-T1	Elaphomyces_granulatus	Eurotiomycetes	0
U00000028	elagrapred_002089-T1	Elaphomyces_granulatus	Eurotiomycetes	0
U00000029	elagrapred_002148-T1	Elaphomyces_granulatus	Eurotiomycetes	0
U00000030	elagrapred_002221-T1	Elaphomyces_granulatus	Eurotiomycetes	0
U00000031	elagrapred_002244-T1	Elaphomyces_granulatus	Eurotiomycetes	0
U00000032	elagrapred_002262-T1	Elaphomyces_granulatus	Eurotiomycetes	0
U00000033	elagrapred_002327-T1	Elaphomyces_granulatus	Eurotiomycetes	0
U00000034	elagrapred_002411-T1	Elaphomyces_granulatus	Eurotiomycetes	0
U00000035	elagrapred_002463-T1	Elaphomyces_granulatus	Eurotiomycetes	0
U00000036	elagrapred_002532-T1	Elaphomyces_granulatus	Eurotiomycetes	0
U00000037	elagrapred_002533-T1	Elaphomyces_granulatus	Eurotiomycetes	0
U00000038	elagrapred_002549-T1	Elaphomyces_granulatus	Eurotiomycetes	0
U00000039	elagrapred_002582-T1	Elaphomyces_granulatus	Eurotiomycetes	0
U00000040	elagrapred_002635-T1	Elaphomyces_granulatus	Eurotiomycetes	0
U00000041	elagrapred_002691-T1	Elaphomyces_granulatus	Eurotiomycetes	0
U00000042	elagrapred_002693-T1	Elaphomyces_granulatus	Eurotiomycetes	0
U00000043	elagrapred_002695-T1	Elaphomyces_granulatus	Eurotiomycetes	0
U00000044	elagrapred_002713-T1	Elaphomyces_granulatus	Eurotiomycetes	0
U00000045	elagrapred_002758-T1	Elaphomyces_granulatus	Eurotiomycetes	0
U00000046	elagrapred_002787-T1	Elaphomyces_granulatus	Eurotiomycetes	0
U00000047	elagrapred_002811-T1	Elaphomyces_granulatus	Eurotiomycetes	0
U00000048	elagrapred_002844-T1	Elaphomyces_granulatus	Eurotiomycetes	0
U00000049	elagrapred_002943-T1	Elaphomyces_granulatus	Eurotiomycetes	0
U00000050	elagrapred_002978-T1	Elaphomyces_granulatus	Eurotiomycetes	0
U00000051	elagrapred_003147-T1	Elaphomyces_granulatus	Eurotiomycetes	0
U00000052	elagrapred_003199-T1	Elaphomyces_granulatus	Eurotiomycetes	0
U00000053	elagrapred_003305-T1	Elaphomyces_granulatus	Eurotiomycetes	0
U00000054	elagrapred_003322-T1	Elaphomyces_granulatus	Eurotiomycetes	0
U00000055	elagrapred_003429-T1	Elaphomyces_granulatus	Eurotiomycetes	0
U00000056	elagrapred_003472-T1	Elaphomyces_granulatus	Eurotiomycetes	0
U00000057	elagrapred_003491-T1	Elaphomyces_granulatus	Eurotiomycetes	0
U00000058	elagrapred_003532-T1	Elaphomyces_granulatus	Eurotiomycetes	0
U00000059	elagrapred_003556-T1	Elaphomyces_granulatus	Eurotiomycetes	0
U00000060	elagrapred_003595-T1	Elaphomyces_granulatus	Eurotiomycetes	0
U00000061	elagrapred_003737-T1	Elaphomyces_granulatus	Eurotiomycetes	0
U00000062	elagrapred_003788-T1	Elaphomyces_granulatus	Eurotiomycetes	0
U00000063	elagrapred_003812-T1	Elaphomyces_granulatus	Eurotiomycetes	0
U00000064	elagrapred_003813-T1	Elaphomyces_granulatus	Eurotiomycetes	0
U00000065	elagrapred_003835-T1	Elaphomyces_granulatus	Eurotiomycetes	0
U00000066	elagrapred_003860-T1	Elaphomyces_granulatus	Eurotiomycetes	0
U00000067	elagrapred_003867-T1	Elaphomyces_granulatus	Eurotiomycetes	0
U00000068	elagrapred_003880-T1	Elaphomyces_granulatus	Eurotiomycetes	0
U00000069	elagrapred_003888-T1	Elaphomyces_granulatus	Eurotiomycetes	0
U00000070	elagrapred_003896-T1	Elaphomyces_granulatus	Eurotiomycetes	0
U00000071	elagrapred_004011-T1	Elaphomyces_granulatus	Eurotiomycetes	0
U00000072	elagrapred_004051-T1	Elaphomyces_granulatus	Eurotiomycetes	0
U00000073	elagrapred_004133-T1	Elaphomyces_granulatus	Eurotiomycetes	0
U00000074	elagrapred_004139-T1	Elaphomyces_granulatus	Eurotiomycetes	0
U00000075	elagrapred_004143-T1	Elaphomyces_granulatus	Eurotiomycetes	0
U00000076	elagrapred_004150-T1	Elaphomyces_granulatus	Eurotiomycetes	0
U00000077	elagrapred_004179-T1	Elaphomyces_granulatus	Eurotiomycetes	0
U00000078	elagrapred_004197-T1	Elaphomyces_granulatus	Eurotiomycetes	0
U00000079	elagrapred_004202-T1	Elaphomyces_granulatus	Eurotiomycetes	0
U00000080	elagrapred_004204-T1	Elaphomyces_granulatus	Eurotiomycetes	0
U00000081	elagrapred_004229-T1	Elaphomyces_granulatus	Eurotiomycetes	0
U00000082	elagrapred_004257-T1	Elaphomyces_granulatus	Eurotiomycetes	0
U00000083	elagrapred_004379-T1	Elaphomyces_granulatus	Eurotiomycetes	0
U00000084	elagrapred_004382-T1	Elaphomyces_granulatus	Eurotiomycetes	0
U00000085	elagrapred_004393-T1	Elaphomyces_granulatus	Eurotiomycetes	0
U00000086	elagrapred_004396-T1	Elaphomyces_granulatus	Eurotiomycetes	0
U00000087	elagrapred_004454-T1	Elaphomyces_granulatus	Eurotiomycetes	0
U00000088	elagrapred_004480-T1	Elaphomyces_granulatus	Eurotiomycetes	0
U00000089	elagrapred_004493-T1	Elaphomyces_granulatus	Eurotiomycetes	0
U00000090	elagrapred_004506-T1	Elaphomyces_granulatus	Eurotiomycetes	0
U00000091	elagrapred_004698-T1	Elaphomyces_granulatus	Eurotiomycetes	0
U00000092	elagrapred_004725-T1	Elaphomyces_granulatus	Eurotiomycetes	0
U00000093	elagrapred_005082-T1	Elaphomyces_granulatus	Eurotiomycetes	0
U00000094	elagrapred_005096-T1	Elaphomyces_granulatus	Eurotiomycetes	0
U00000095	elagrapred_005164-T1	Elaphomyces_granulatus	Eurotiomycetes	0
U00000096	elagrapred_005195-T1	Elaphomyces_granulatus	Eurotiomycetes	0
U00000097	elagrapred_005224-T1	Elaphomyces_granulatus	Eurotiomycetes	0
U00000098	elagrapred_005254-T1	Elaphomyces_granulatus	Eurotiomycetes	0
U00000099	elagrapred_005293-T1	Elaphomyces_granulatus	Eurotiomycetes	0
U00000100	elagrapred_005365-T1	Elaphomyces_granulatus	Eurotiomycetes	0
U00000101	elagrapred_005369-T1	Elaphomyces_granulatus	Eurotiomycetes	0
U00000102	elagrapred_005374-T1	Elaphomyces_granulatus	Eurotiomycetes	0
U00000103	elagrapred_005379-T1	Elaphomyces_granulatus	Eurotiomycetes	0
U00000104	elagrapred_005406-T1	Elaphomyces_granulatus	Eurotiomycetes	0
U00000105	elagrapred_005408-T1	Elaphomyces_granulatus	Eurotiomycetes	0
U00000106	elagrapred_005419-T1	Elaphomyces_granulatus	Eurotiomycetes	0
U00000107	elagrapred_005442-T1	Elaphomyces_granulatus	Eurotiomycetes	0
U00000108	elagrapred_005549-T1	Elaphomyces_granulatus	Eurotiomycetes	0
U00000109	elagrapred_005556-T1	Elaphomyces_granulatus	Eurotiomycetes	0
U00000110	elagrapred_005613-T1	Elaphomyces_granulatus	Eurotiomycetes	0
U00000111	elagrapred_005639-T1	Elaphomyces_granulatus	Eurotiomycetes	0
U00000112	elagrapred_005875-T1	Elaphomyces_granulatus	Eurotiomycetes	0
U00000113	elagrapred_005932-T1	Elaphomyces_granulatus	Eurotiomycetes	0
U00000114	elagrapred_005960-T1	Elaphomyces_granulatus	Eurotiomycetes	0
U00000115	elagrapred_005999-T1	Elaphomyces_granulatus	Eurotiomycetes	0
U00000116	elagrapred_006013-T1	Elaphomyces_granulatus	Eurotiomycetes	0
U00000117	elagrapred_006073-T1	Elaphomyces_granulatus	Eurotiomycetes	0
U00000118	elagrapred_006075-T1	Elaphomyces_granulatus	Eurotiomycetes	0
U00000119	elagrapred_006111-T1	Elaphomyces_granulatus	Eurotiomycetes	0
U00000120	elagrapred_006156-T1	Elaphomyces_granulatus	Eurotiomycetes	0
U00000121	elagrapred_006225-T1	Elaphomyces_granulatus	Eurotiomycetes	0
U00000122	elagrapred_006301-T1	Elaphomyces_granulatus	Eurotiomycetes	0
U00000123	elagrapred_006372-T1	Elaphomyces_granulatus	Eurotiomycetes	0
U00000124	elagrapred_006445-T1	Elaphomyces_granulatus	Eurotiomycetes	0
U00000125	elagrapred_006476-T1	Elaphomyces_granulatus	Eurotiomycetes	0
U00000126	elagrapred_006518-T1	Elaphomyces_granulatus	Eurotiomycetes	0
U00000127	elagrapred_006538-T1	Elaphomyces_granulatus	Eurotiomycetes	0
U00000128	elagrapred_006649-T1	Elaphomyces_granulatus	Eurotiomycetes	0
U00000129	elagrapred_006650-T1	Elaphomyces_granulatus	Eurotiomycetes	0
U00000130	elagrapred_006718-T1	Elaphomyces_granulatus	Eurotiomycetes	0
U00000131	elagrapred_006744-T1	Elaphomyces_granulatus	Eurotiomycetes	0
U00000132	elagrapred_006770-T1	Elaphomyces_granulatus	Eurotiomycetes	0
U00000133	elagrapred_006813-T1	Elaphomyces_granulatus	Eurotiomycetes	0
U00000134	elagrapred_006873-T1	Elaphomyces_granulatus	Eurotiomycetes	0
U00000135	elagrapred_006964-T1	Elaphomyces_granulatus	Eurotiomycetes	0
U00000136	elagrapred_007051-T1	Elaphomyces_granulatus	Eurotiomycetes	0
U00000137	elagrapred_007157-T1	Elaphomyces_granulatus	Eurotiomycetes	0
U00000138	elagrapred_007206-T1	Elaphomyces_granulatus	Eurotiomycetes	0
U00000139	elagrapred_007207-T1	Elaphomyces_granulatus	Eurotiomycetes	0
U00000140	elagrapred_007291-T1	Elaphomyces_granulatus	Eurotiomycetes	0
U00000141	elagrapred_007314-T1	Elaphomyces_granulatus	Eurotiomycetes	0
U00000142	elagrapred_007384-T1	Elaphomyces_granulatus	Eurotiomycetes	0
U00000143	elagrapred_007432-T1	Elaphomyces_granulatus	Eurotiomycetes	0
U00000144	elagrapred_007444-T1	Elaphomyces_granulatus	Eurotiomycetes	0
U00000145	elagrapred_007597-T1	Elaphomyces_granulatus	Eurotiomycetes	0
U00000146	elagrapred_007639-T1	Elaphomyces_granulatus	Eurotiomycetes	0
U00000147	elagrapred_007655-T1	Elaphomyces_granulatus	Eurotiomycetes	0
U00000148	elagrapred_007661-T1	Elaphomyces_granulatus	Eurotiomycetes	0
U00000149	elagrapred_007689-T1	Elaphomyces_granulatus	Eurotiomycetes	0
U00000150	elagrapred_007707-T1	Elaphomyces_granulatus	Eurotiomycetes	0
U00000151	elagrapred_007724-T1	Elaphomyces_granulatus	Eurotiomycetes	0
U00000152	elagrapred_007727-T1	Elaphomyces_granulatus	Eurotiomycetes	0
U00000153	elagrapred_007729-T1	Elaphomyces_granulatus	Eurotiomycetes	0
U00000154	elagrapred_007741-T1	Elaphomyces_granulatus	Eurotiomycetes	0
U00000155	elagrapred_007764-T1	Elaphomyces_granulatus	Eurotiomycetes	0
U00000156	elagrapred_007777-T1	Elaphomyces_granulatus	Eurotiomycetes	0
U00000157	elagrapred_007842-T1	Elaphomyces_granulatus	Eurotiomycetes	0
U00000158	elagrapred_007963-T1	Elaphomyces_granulatus	Eurotiomycetes	0
U00000159	elagrapred_007999-T1	Elaphomyces_granulatus	Eurotiomycetes	0
U00000160	elagrapred_008058-T1	Elaphomyces_granulatus	Eurotiomycetes	0
U00000161	elagrapred_008078-T1	Elaphomyces_granulatus	Eurotiomycetes	0
U00000162	elagrapred_008109-T1	Elaphomyces_granulatus	Eurotiomycetes	0
U00000163	elagrapred_008116-T1	Elaphomyces_granulatus	Eurotiomycetes	0
U00000164	elagrapred_008117-T1	Elaphomyces_granulatus	Eurotiomycetes	0
U00000165	elagrapred_008146-T1	Elaphomyces_granulatus	Eurotiomycetes	0
U00000166	elagrapred_008180-T1	Elaphomyces_granulatus	Eurotiomycetes	0
U00000167	elagrapred_008261-T1	Elaphomyces_granulatus	Eurotiomycetes	0
U00000168	elagrapred_008297-T1	Elaphomyces_granulatus	Eurotiomycetes	0
U00000169	elagrapred_008324-T1	Elaphomyces_granulatus	Eurotiomycetes	0
U00000170	elagrapred_008398-T1	Elaphomyces_granulatus	Eurotiomycetes	0
U00000171	elagrapred_008404-T1	Elaphomyces_granulatus	Eurotiomycetes	0
U00000172	elagrapred_008413-T1	Elaphomyces_granulatus	Eurotiomycetes	0
U00000173	elagrapred_008425-T1	Elaphomyces_granulatus	Eurotiomycetes	0
U00000174	elagrapred_008438-T1	Elaphomyces_granulatus	Eurotiomycetes	0
U00000175	elagrapred_008457-T1	Elaphomyces_granulatus	Eurotiomycetes	0
U00000176	elagrapred_008461-T1	Elaphomyces_granulatus	Eurotiomycetes	0
U00000177	elagrapred_008509-T1	Elaphomyces_granulatus	Eurotiomycetes	0
U00000178	elagrapred_008582-T1	Elaphomyces_granulatus	Eurotiomycetes	0
U00000179	elagrapred_008596-T1	Elaphomyces_granulatus	Eurotiomycetes	0
U00000180	elagrapred_008748-T1	Elaphomyces_granulatus	Eurotiomycetes	0
U00000181	elagrapred_008756-T1	Elaphomyces_granulatus	Eurotiomycetes	0
U00000182	elagrapred_008780-T1	Elaphomyces_granulatus	Eurotiomycetes	0
U00000183	elagrapred_008860-T1	Elaphomyces_granulatus	Eurotiomycetes	0
U00000184	elagrapred_008884-T1	Elaphomyces_granulatus	Eurotiomycetes	0
U00000185	elagrapred_008974-T1	Elaphomyces_granulatus	Eurotiomycetes	0
U00000186	elagrapred_009025-T1	Elaphomyces_granulatus	Eurotiomycetes	0
U00000187	elagrapred_009072-T1	Elaphomyces_granulatus	Eurotiomycetes	0
U00000188	elagrapred_009111-T1	Elaphomyces_granulatus	Eurotiomycetes	0
U00000189	elagrapred_009300-T1	Elaphomyces_granulatus	Eurotiomycetes	0
U00000190	elagrapred_009481-T1	Elaphomyces_granulatus	Eurotiomycetes	0
U00000191	elagrapred_009540-T1	Elaphomyces_granulatus	Eurotiomycetes	0
U00000192	elagrapred_009623-T1	Elaphomyces_granulatus	Eurotiomycetes	0
U00000193	elagrapred_009646-T1	Elaphomyces_granulatus	Eurotiomycetes	0
U00000194	elagrapred_009669-T1	Elaphomyces_granulatus	Eurotiomycetes	0
U00000195	elagrapred_009683-T1	Elaphomyces_granulatus	Eurotiomycetes	0
U00000196	elagrapred_009687-T1	Elaphomyces_granulatus	Eurotiomycetes	0
U00000197	elagrapred_009729-T1	Elaphomyces_granulatus	Eurotiomycetes	0
U00000198	elagrapred_009747-T1	Elaphomyces_granulatus	Eurotiomycetes	0
U00000199	elagrapred_009874-T1	Elaphomyces_granulatus	Eurotiomycetes	0
U00000200	elagrapred_009893-T1	Elaphomyces_granulatus	Eurotiomycetes	0
U00000201	elagrapred_009957-T1	Elaphomyces_granulatus	Eurotiomycetes	0
U00000202	elagrapred_010253-T1	Elaphomyces_granulatus	Eurotiomycetes	0
U00000203	elagrapred_010371-T1	Elaphomyces_granulatus	Eurotiomycetes	0
U00000204	elagrapred_010402-T1	Elaphomyces_granulatus	Eurotiomycetes	0
U00000205	elagrapred_010408-T1	Elaphomyces_granulatus	Eurotiomycetes	0
U00000206	elagrapred_010431-T1	Elaphomyces_granulatus	Eurotiomycetes	0
U00000207	elagrapred_010454-T1	Elaphomyces_granulatus	Eurotiomycetes	0
U00000208	elagrapred_010476-T1	Elaphomyces_granulatus	Eurotiomycetes	0
U00000209	eveprupred_000012-T1	Evernia_prunastri	Lecanoromycetidae	1
U00000210	eveprupred_000055-T1	Evernia_prunastri	Lecanoromycetidae	1
U00000211	eveprupred_000154-T1	Evernia_prunastri	Lecanoromycetidae	1
U00000212	eveprupred_000155-T1	Evernia_prunastri	Lecanoromycetidae	1
U00000213	eveprupred_000166-T1	Evernia_prunastri	Lecanoromycetidae	1
U00000214	eveprupred_000182-T1	Evernia_prunastri	Lecanoromycetidae	1
U00000215	eveprupred_000193-T1	Evernia_prunastri	Lecanoromycetidae	1
U00000216	eveprupred_000239-T1	Evernia_prunastri	Lecanoromycetidae	1
U00000217	eveprupred_000245-T1	Evernia_prunastri	Lecanoromycetidae	1
U00000218	eveprupred_000289-T1	Evernia_prunastri	Lecanoromycetidae	1
U00000219	eveprupred_000325-T1	Evernia_prunastri	Lecanoromycetidae	1
U00000220	eveprupred_000349-T1	Evernia_prunastri	Lecanoromycetidae	1
U00000221	eveprupred_000369-T1	Evernia_prunastri	Lecanoromycetidae	1
U00000222	eveprupred_000384-T1	Evernia_prunastri	Lecanoromycetidae	1
U00000223	eveprupred_000479-T1	Evernia_prunastri	Lecanoromycetidae	1
U00000224	eveprupred_000534-T1	Evernia_prunastri	Lecanoromycetidae	1
U00000225	eveprupred_000557-T1	Evernia_prunastri	Lecanoromycetidae	1
U00000226	eveprupred_000600-T1	Evernia_prunastri	Lecanoromycetidae	1
U00000227	eveprupred_000618-T1	Evernia_prunastri	Lecanoromycetidae	1
U00000228	eveprupred_000638-T1	Evernia_prunastri	Lecanoromycetidae	1
U00000229	eveprupred_000648-T1	Evernia_prunastri	Lecanoromycetidae	1
U00000230	eveprupred_000672-T1	Evernia_prunastri	Lecanoromycetidae	1
U00000231	eveprupred_000753-T1	Evernia_prunastri	Lecanoromycetidae	1
U00000232	eveprupred_000800-T1	Evernia_prunastri	Lecanoromycetidae	1
U00000233	eveprupred_000848-T1	Evernia_prunastri	Lecanoromycetidae	1
U00000234	eveprupred_000891-T1	Evernia_prunastri	Lecanoromycetidae	1
U00000235	eveprupred_000892-T1	Evernia_prunastri	Lecanoromycetidae	1
U00000236	eveprupred_000903-T1	Evernia_prunastri	Lecanoromycetidae	1
U00000237	eveprupred_000921-T1	Evernia_prunastri	Lecanoromycetidae	1
U00000238	eveprupred_000923-T1	Evernia_prunastri	Lecanoromycetidae	1
U00000239	eveprupred_000928-T1	Evernia_prunastri	Lecanoromycetidae	1
U00000240	eveprupred_000961-T1	Evernia_prunastri	Lecanoromycetidae	1
U00000241	eveprupred_001026-T1	Evernia_prunastri	Lecanoromycetidae	1
U00000242	eveprupred_001083-T1	Evernia_prunastri	Lecanoromycetidae	1
U00000243	eveprupred_001103-T1	Evernia_prunastri	Lecanoromycetidae	1
U00000244	eveprupred_001143-T1	Evernia_prunastri	Lecanoromycetidae	1
U00000245	eveprupred_001168-T1	Evernia_prunastri	Lecanoromycetidae	1
U00000246	eveprupred_001197-T1	Evernia_prunastri	Lecanoromycetidae	1
U00000247	eveprupred_001241-T1	Evernia_prunastri	Lecanoromycetidae	1
U00000248	eveprupred_001405-T1	Evernia_prunastri	Lecanoromycetidae	1
U00000249	eveprupred_001416-T1	Evernia_prunastri	Lecanoromycetidae	1
U00000250	eveprupred_001446-T1	Evernia_prunastri	Lecanoromycetidae	1
U00000251	eveprupred_001485-T1	Evernia_prunastri	Lecanoromycetidae	1
U00000252	eveprupred_001529-T1	Evernia_prunastri	Lecanoromycetidae	1
U00000253	eveprupred_001562-T1	Evernia_prunastri	Lecanoromycetidae	1
U00000254	eveprupred_001632-T1	Evernia_prunastri	Lecanoromycetidae	1
U00000255	eveprupred_001656-T1	Evernia_prunastri	Lecanoromycetidae	1
U00000256	eveprupred_001664-T1	Evernia_prunastri	Lecanoromycetidae	1
U00000257	eveprupred_001666-T1	Evernia_prunastri	Lecanoromycetidae	1
U00000258	eveprupred_001697-T1	Evernia_prunastri	Lecanoromycetidae	1
U00000259	eveprupred_001741-T1	Evernia_prunastri	Lecanoromycetidae	1
U00000260	eveprupred_001749-T1	Evernia_prunastri	Lecanoromycetidae	1
U00000261	eveprupred_001755-T1	Evernia_prunastri	Lecanoromycetidae	1
U00000262	eveprupred_001764-T1	Evernia_prunastri	Lecanoromycetidae	1
U00000263	eveprupred_001769-T1	Evernia_prunastri	Lecanoromycetidae	1
U00000264	eveprupred_001794-T1	Evernia_prunastri	Lecanoromycetidae	1
U00000265	eveprupred_001796-T1	Evernia_prunastri	Lecanoromycetidae	1
U00000266	eveprupred_001797-T1	Evernia_prunastri	Lecanoromycetidae	1
U00000267	eveprupred_001818-T1	Evernia_prunastri	Lecanoromycetidae	1
U00000268	eveprupred_001874-T1	Evernia_prunastri	Lecanoromycetidae	1
U00000269	eveprupred_001877-T1	Evernia_prunastri	Lecanoromycetidae	1
U00000270	eveprupred_001931-T1	Evernia_prunastri	Lecanoromycetidae	1
U00000271	eveprupred_001940-T1	Evernia_prunastri	Lecanoromycetidae	1
U00000272	eveprupred_001985-T1	Evernia_prunastri	Lecanoromycetidae	1
U00000273	eveprupred_002139-T1	Evernia_prunastri	Lecanoromycetidae	1
U00000274	eveprupred_002168-T1	Evernia_prunastri	Lecanoromycetidae	1
U00000275	eveprupred_002325-T1	Evernia_prunastri	Lecanoromycetidae	1
U00000276	eveprupred_002371-T1	Evernia_prunastri	Lecanoromycetidae	1
U00000277	eveprupred_002397-T1	Evernia_prunastri	Lecanoromycetidae	1
U00000278	eveprupred_002446-T1	Evernia_prunastri	Lecanoromycetidae	1
U00000279	eveprupred_002463-T1	Evernia_prunastri	Lecanoromycetidae	1
U00000280	eveprupred_002480-T1	Evernia_prunastri	Lecanoromycetidae	1
U00000281	eveprupred_002656-T1	Evernia_prunastri	Lecanoromycetidae	1
U00000282	eveprupred_002673-T1	Evernia_prunastri	Lecanoromycetidae	1
U00000283	eveprupred_002736-T1	Evernia_prunastri	Lecanoromycetidae	1
U00000284	eveprupred_002789-T1	Evernia_prunastri	Lecanoromycetidae	1
U00000285	eveprupred_002867-T1	Evernia_prunastri	Lecanoromycetidae	1
U00000286	eveprupred_002919-T1	Evernia_prunastri	Lecanoromycetidae	1
U00000287	eveprupred_003086-T1	Evernia_prunastri	Lecanoromycetidae	1
U00000288	eveprupred_003100-T1	Evernia_prunastri	Lecanoromycetidae	1
U00000289	eveprupred_003152-T1	Evernia_prunastri	Lecanoromycetidae	1
U00000290	eveprupred_003154-T1	Evernia_prunastri	Lecanoromycetidae	1
U00000291	eveprupred_003159-T1	Evernia_prunastri	Lecanoromycetidae	1
U00000292	eveprupred_003257-T1	Evernia_prunastri	Lecanoromycetidae	1
U00000293	eveprupred_003306-T1	Evernia_prunastri	Lecanoromycetidae	1
U00000294	eveprupred_003339-T1	Evernia_prunastri	Lecanoromycetidae	1
U00000295	eveprupred_003394-T1	Evernia_prunastri	Lecanoromycetidae	1
U00000296	eveprupred_003548-T1	Evernia_prunastri	Lecanoromycetidae	1
U00000297	eveprupred_003591-T1	Evernia_prunastri	Lecanoromycetidae	1
U00000298	eveprupred_003618-T1	Evernia_prunastri	Lecanoromycetidae	1
U00000299	eveprupred_003661-T1	Evernia_prunastri	Lecanoromycetidae	1
U00000300	eveprupred_003676-T1	Evernia_prunastri	Lecanoromycetidae	1
U00000301	eveprupred_003678-T1	Evernia_prunastri	Lecanoromycetidae	1
U00000302	eveprupred_003701-T1	Evernia_prunastri	Lecanoromycetidae	1
U00000303	eveprupred_003881-T1	Evernia_prunastri	Lecanoromycetidae	1
U00000304	eveprupred_003889-T1	Evernia_prunastri	Lecanoromycetidae	1
U00000305	eveprupred_003950-T1	Evernia_prunastri	Lecanoromycetidae	1
U00000306	eveprupred_003968-T1	Evernia_prunastri	Lecanoromycetidae	1
U00000307	eveprupred_004051-T1	Evernia_prunastri	Lecanoromycetidae	1
U00000308	eveprupred_004057-T1	Evernia_prunastri	Lecanoromycetidae	1
U00000309	eveprupred_004256-T1	Evernia_prunastri	Lecanoromycetidae	1
U00000310	eveprupred_004331-T1	Evernia_prunastri	Lecanoromycetidae	1
U00000311	eveprupred_004369-T1	Evernia_prunastri	Lecanoromycetidae	1
U00000312	eveprupred_004399-T1	Evernia_prunastri	Lecanoromycetidae	1
U00000313	eveprupred_004491-T1	Evernia_prunastri	Lecanoromycetidae	1
U00000314	eveprupred_004547-T1	Evernia_prunastri	Lecanoromycetidae	1
U00000315	eveprupred_004606-T1	Evernia_prunastri	Lecanoromycetidae	1
U00000316	eveprupred_004654-T1	Evernia_prunastri	Lecanoromycetidae	1
U00000317	eveprupred_004673-T1	Evernia_prunastri	Lecanoromycetidae	1
U00000318	eveprupred_004699-T1	Evernia_prunastri	Lecanoromycetidae	1
U00000319	eveprupred_004757-T1	Evernia_prunastri	Lecanoromycetidae	1
U00000320	eveprupred_004772-T1	Evernia_prunastri	Lecanoromycetidae	1
U00000321	eveprupred_004813-T1	Evernia_prunastri	Lecanoromycetidae	1
U00000322	eveprupred_004879-T1	Evernia_prunastri	Lecanoromycetidae	1
U00000323	eveprupred_004920-T1	Evernia_prunastri	Lecanoromycetidae	1
U00000324	eveprupred_004971-T1	Evernia_prunastri	Lecanoromycetidae	1
U00000325	eveprupred_004983-T1	Evernia_prunastri	Lecanoromycetidae	1
U00000326	eveprupred_005126-T1	Evernia_prunastri	Lecanoromycetidae	1
U00000327	eveprupred_005158-T1	Evernia_prunastri	Lecanoromycetidae	1
U00000328	eveprupred_005162-T1	Evernia_prunastri	Lecanoromycetidae	1
U00000329	eveprupred_005165-T1	Evernia_prunastri	Lecanoromycetidae	1
U00000330	eveprupred_005172-T1	Evernia_prunastri	Lecanoromycetidae	1
U00000331	eveprupred_005188-T1	Evernia_prunastri	Lecanoromycetidae	1
U00000332	eveprupred_005318-T1	Evernia_prunastri	Lecanoromycetidae	1
U00000333	eveprupred_005351-T1	Evernia_prunastri	Lecanoromycetidae	1
U00000334	eveprupred_005391-T1	Evernia_prunastri	Lecanoromycetidae	1
U00000335	eveprupred_005392-T1	Evernia_prunastri	Lecanoromycetidae	1
U00000336	eveprupred_005398-T1	Evernia_prunastri	Lecanoromycetidae	1
U00000337	eveprupred_005457-T1	Evernia_prunastri	Lecanoromycetidae	1
U00000338	eveprupred_005603-T1	Evernia_prunastri	Lecanoromycetidae	1
U00000339	eveprupred_005613-T1	Evernia_prunastri	Lecanoromycetidae	1
U00000340	eveprupred_005624-T1	Evernia_prunastri	Lecanoromycetidae	1
U00000341	eveprupred_005633-T1	Evernia_prunastri	Lecanoromycetidae	1
U00000342	eveprupred_005677-T1	Evernia_prunastri	Lecanoromycetidae	1
U00000343	eveprupred_005743-T1	Evernia_prunastri	Lecanoromycetidae	1
U00000344	eveprupred_005859-T1	Evernia_prunastri	Lecanoromycetidae	1
U00000345	eveprupred_005945-T1	Evernia_prunastri	Lecanoromycetidae	1
U00000346	eveprupred_005962-T1	Evernia_prunastri	Lecanoromycetidae	1
U00000347	eveprupred_006047-T1	Evernia_prunastri	Lecanoromycetidae	1
U00000348	eveprupred_006104-T1	Evernia_prunastri	Lecanoromycetidae	1
U00000349	eveprupred_006184-T1	Evernia_prunastri	Lecanoromycetidae	1
U00000350	eveprupred_006212-T1	Evernia_prunastri	Lecanoromycetidae	1
U00000351	eveprupred_006244-T1	Evernia_prunastri	Lecanoromycetidae	1
U00000352	eveprupred_006276-T1	Evernia_prunastri	Lecanoromycetidae	1
U00000353	eveprupred_006358-T1	Evernia_prunastri	Lecanoromycetidae	1
U00000354	eveprupred_006421-T1	Evernia_prunastri	Lecanoromycetidae	1
U00000355	eveprupred_006478-T1	Evernia_prunastri	Lecanoromycetidae	1
U00000356	eveprupred_006535-T1	Evernia_prunastri	Lecanoromycetidae	1
U00000357	eveprupred_006536-T1	Evernia_prunastri	Lecanoromycetidae	1
U00000358	eveprupred_006554-T1	Evernia_prunastri	Lecanoromycetidae	1
U00000359	eveprupred_006563-T1	Evernia_prunastri	Lecanoromycetidae	1
U00000360	eveprupred_006564-T1	Evernia_prunastri	Lecanoromycetidae	1
U00000361	eveprupred_006585-T1	Evernia_prunastri	Lecanoromycetidae	1
U00000362	eveprupred_006651-T1	Evernia_prunastri	Lecanoromycetidae	1
U00000363	eveprupred_006652-T1	Evernia_prunastri	Lecanoromycetidae	1
U00000364	eveprupred_006692-T1	Evernia_prunastri	Lecanoromycetidae	1
U00000365	eveprupred_006695-T1	Evernia_prunastri	Lecanoromycetidae	1
U00000366	eveprupred_006778-T1	Evernia_prunastri	Lecanoromycetidae	1
U00000367	eveprupred_006825-T1	Evernia_prunastri	Lecanoromycetidae	1
U00000368	eveprupred_006848-T1	Evernia_prunastri	Lecanoromycetidae	1
U00000369	eveprupred_006849-T1	Evernia_prunastri	Lecanoromycetidae	1
U00000370	eveprupred_006928-T1	Evernia_prunastri	Lecanoromycetidae	1
U00000371	eveprupred_006981-T1	Evernia_prunastri	Lecanoromycetidae	1
U00000372	eveprupred_007000-T1	Evernia_prunastri	Lecanoromycetidae	1
U00000373	eveprupred_007038-T1	Evernia_prunastri	Lecanoromycetidae	1
U00000374	eveprupred_007041-T1	Evernia_prunastri	Lecanoromycetidae	1
U00000375	eveprupred_007065-T1	Evernia_prunastri	Lecanoromycetidae	1
U00000376	eveprupred_007069-T1	Evernia_prunastri	Lecanoromycetidae	1
U00000377	eveprupred_007094-T1	Evernia_prunastri	Lecanoromycetidae	1
U00000378	eveprupred_007162-T1	Evernia_prunastri	Lecanoromycetidae	1
U00000379	eveprupred_007191-T1	Evernia_prunastri	Lecanoromycetidae	1
U00000380	eveprupred_007229-T1	Evernia_prunastri	Lecanoromycetidae	1
U00000381	eveprupred_007259-T1	Evernia_prunastri	Lecanoromycetidae	1
U00000382	eveprupred_007291-T1	Evernia_prunastri	Lecanoromycetidae	1
U00000383	eveprupred_007377-T1	Evernia_prunastri	Lecanoromycetidae	1
U00000384	eveprupred_007423-T1	Evernia_prunastri	Lecanoromycetidae	1
U00000385	eveprupred_007472-T1	Evernia_prunastri	Lecanoromycetidae	1
U00000386	eveprupred_007478-T1	Evernia_prunastri	Lecanoromycetidae	1
U00000387	eveprupred_007487-T1	Evernia_prunastri	Lecanoromycetidae	1
U00000388	eveprupred_007500-T1	Evernia_prunastri	Lecanoromycetidae	1
U00000389	eveprupred_007560-T1	Evernia_prunastri	Lecanoromycetidae	1
U00000390	eveprupred_007611-T1	Evernia_prunastri	Lecanoromycetidae	1
U00000391	eveprupred_007708-T1	Evernia_prunastri	Lecanoromycetidae	1
U00000392	eveprupred_007763-T1	Evernia_prunastri	Lecanoromycetidae	1
U00000393	eveprupred_007790-T1	Evernia_prunastri	Lecanoromycetidae	1
U00000394	eveprupred_007798-T1	Evernia_prunastri	Lecanoromycetidae	1
U00000395	eveprupred_007852-T1	Evernia_prunastri	Lecanoromycetidae	1
U00000396	eveprupred_007854-T1	Evernia_prunastri	Lecanoromycetidae	1
U00000397	eveprupred_007871-T1	Evernia_prunastri	Lecanoromycetidae	1
U00000398	eveprupred_007982-T1	Evernia_prunastri	Lecanoromycetidae	1
U00000399	eveprupred_008083-T1	Evernia_prunastri	Lecanoromycetidae	1
U00000400	eveprupred_008088-T1	Evernia_prunastri	Lecanoromycetidae	1
U00000401	eveprupred_008101-T1	Evernia_prunastri	Lecanoromycetidae	1
U00000402	eveprupred_008157-T1	Evernia_prunastri	Lecanoromycetidae	1
U00000403	eveprupred_008437-T1	Evernia_prunastri	Lecanoromycetidae	1
U00000404	eveprupred_008449-T1	Evernia_prunastri	Lecanoromycetidae	1
U00000405	eveprupred_008538-T1	Evernia_prunastri	Lecanoromycetidae	1
U00000406	eveprupred_008645-T1	Evernia_prunastri	Lecanoromycetidae	1
U00000407	eveprupred_008659-T1	Evernia_prunastri	Lecanoromycetidae	1
U00000408	eveprupred_008661-T1	Evernia_prunastri	Lecanoromycetidae	1
U00000409	eveprupred_008662-T1	Evernia_prunastri	Lecanoromycetidae	1
U00000410	eveprupred_008765-T1	Evernia_prunastri	Lecanoromycetidae	1
U00000411	eveprupred_008783-T1	Evernia_prunastri	Lecanoromycetidae	1
U00000412	eveprupred_008869-T1	Evernia_prunastri	Lecanoromycetidae	1
U00000413	eveprupred_008885-T1	Evernia_prunastri	Lecanoromycetidae	1
U00000414	eveprupred_008888-T1	Evernia_prunastri	Lecanoromycetidae	1
U00000415	eveprupred_008910-T1	Evernia_prunastri	Lecanoromycetidae	1
U00000416	eveprupred_008941-T1	Evernia_prunastri	Lecanoromycetidae	1
U00000417	eveprupred_008973-T1	Evernia_prunastri	Lecanoromycetidae	1
U00000418	eveprupred_009113-T1	Evernia_prunastri	Lecanoromycetidae	1
U00000419	eveprupred_009119-T1	Evernia_prunastri	Lecanoromycetidae	1
U00000420	eveprupred_009241-T1	Evernia_prunastri	Lecanoromycetidae	1
U00000421	eveprupred_009326-T1	Evernia_prunastri	Lecanoromycetidae	1
U00000422	eveprupred_009329-T1	Evernia_prunastri	Lecanoromycetidae	1
U00000423	eveprupred_009356-T1	Evernia_prunastri	Lecanoromycetidae	1
U00000424	eveprupred_009364-T1	Evernia_prunastri	Lecanoromycetidae	1
U00000425	eveprupred_009398-T1	Evernia_prunastri	Lecanoromycetidae	1
U00000426	eveprupred_009428-T1	Evernia_prunastri	Lecanoromycetidae	1
U00000427	eveprupred_009453-T1	Evernia_prunastri	Lecanoromycetidae	1
U00000428	eveprupred_009494-T1	Evernia_prunastri	Lecanoromycetidae	1
U00000429	eveprupred_009523-T1	Evernia_prunastri	Lecanoromycetidae	1
U00000430	eveprupred_009524-T1	Evernia_prunastri	Lecanoromycetidae	1
U00000431	eveprupred_009618-T1	Evernia_prunastri	Lecanoromycetidae	1
U00000432	eveprupred_009669-T1	Evernia_prunastri	Lecanoromycetidae	1
U00000433	eveprupred_009721-T1	Evernia_prunastri	Lecanoromycetidae	1
U00000434	eveprupred_009746-T1	Evernia_prunastri	Lecanoromycetidae	1
U00000435	eveprupred_009815-T1	Evernia_prunastri	Lecanoromycetidae	1
U00000436	eveprupred_009828-T1	Evernia_prunastri	Lecanoromycetidae	1
U00000437	eveprupred_009830-T1	Evernia_prunastri	Lecanoromycetidae	1
U00000438	eveprupred_009832-T1	Evernia_prunastri	Lecanoromycetidae	1
U00000439	eveprupred_009833-T1	Evernia_prunastri	Lecanoromycetidae	1
U00000440	eveprupred_009920-T1	Evernia_prunastri	Lecanoromycetidae	1
U00000441	eveprupred_009929-T1	Evernia_prunastri	Lecanoromycetidae	1
U00000442	eveprupred_009940-T1	Evernia_prunastri	Lecanoromycetidae	1
U00000443	eveprupred_009948-T1	Evernia_prunastri	Lecanoromycetidae	1
U00000444	eveprupred_009964-T1	Evernia_prunastri	Lecanoromycetidae	1
U00000445	eveprupred_010066-T1	Evernia_prunastri	Lecanoromycetidae	1
U00000446	eveprupred_010068-T1	Evernia_prunastri	Lecanoromycetidae	1
U00000447	eveprupred_010163-T1	Evernia_prunastri	Lecanoromycetidae	1
U00000448	eveprupred_010216-T1	Evernia_prunastri	Lecanoromycetidae	1
U00000449	eveprupred_010300-T1	Evernia_prunastri	Lecanoromycetidae	1
U00000450	eveprupred_010321-T1	Evernia_prunastri	Lecanoromycetidae	1
U00000451	eveprupred_010322-T1	Evernia_prunastri	Lecanoromycetidae	1
U00000452	eveprupred_010326-T1	Evernia_prunastri	Lecanoromycetidae	1
U00000453	eveprupred_010395-T1	Evernia_prunastri	Lecanoromycetidae	1
U00000454	eveprupred_010411-T1	Evernia_prunastri	Lecanoromycetidae	1
U00000455	eveprupred_010480-T1	Evernia_prunastri	Lecanoromycetidae	1
U00000456	eveprupred_010518-T1	Evernia_prunastri	Lecanoromycetidae	1
U00000457	eveprupred_010632-T1	Evernia_prunastri	Lecanoromycetidae	1
U00000458	eveprupred_010671-T1	Evernia_prunastri	Lecanoromycetidae	1
U00000459	eveprupred_010686-T1	Evernia_prunastri	Lecanoromycetidae	1
U00000460	eveprupred_010716-T1	Evernia_prunastri	Lecanoromycetidae	1
U00000461	eveprupred_010722-T1	Evernia_prunastri	Lecanoromycetidae	1
U00000462	eveprupred_010792-T1	Evernia_prunastri	Lecanoromycetidae	1
U00000463	eveprupred_010796-T1	Evernia_prunastri	Lecanoromycetidae	1
U00000464	eveprupred_010839-T1	Evernia_prunastri	Lecanoromycetidae	1
U00000465	eveprupred_010853-T1	Evernia_prunastri	Lecanoromycetidae	1
U00000466	eveprupred_010858-T1	Evernia_prunastri	Lecanoromycetidae	1
U00000467	eveprupred_010974-T1	Evernia_prunastri	Lecanoromycetidae	1
U00000468	eveprupred_010984-T1	Evernia_prunastri	Lecanoromycetidae	1
U00000469	eveprupred_010995-T1	Evernia_prunastri	Lecanoromycetidae	1
U00000470	eveprupred_011061-T1	Evernia_prunastri	Lecanoromycetidae	1
U00000471	eveprupred_011134-T1	Evernia_prunastri	Lecanoromycetidae	1
U00000472	eveprupred_011199-T1	Evernia_prunastri	Lecanoromycetidae	1
U00000473	eveprupred_011294-T1	Evernia_prunastri	Lecanoromycetidae	1
U00000474	eveprupred_011308-T1	Evernia_prunastri	Lecanoromycetidae	1
U00000475	eveprupred_011313-T1	Evernia_prunastri	Lecanoromycetidae	1
U00000476	eveprupred_011359-T1	Evernia_prunastri	Lecanoromycetidae	1
U00000477	eveprupred_011393-T1	Evernia_prunastri	Lecanoromycetidae	1
U00000478	eveprupred_011430-T1	Evernia_prunastri	Lecanoromycetidae	1
U00000479	eveprupred_011547-T1	Evernia_prunastri	Lecanoromycetidae	1
U00000480	eveprupred_011606-T1	Evernia_prunastri	Lecanoromycetidae	1
U00000481	eveprupred_011618-T1	Evernia_prunastri	Lecanoromycetidae	1
U00000482	maggripred_000027-T1	Magnaporthe_grisea	Sordariomycetes	0
U00000483	maggripred_000032-T1	Magnaporthe_grisea	Sordariomycetes	0
U00000484	maggripred_000036-T1	Magnaporthe_grisea	Sordariomycetes	0
U00000485	maggripred_000063-T1	Magnaporthe_grisea	Sordariomycetes	0
U00000486	maggripred_000064-T1	Magnaporthe_grisea	Sordariomycetes	0
U00000487	maggripred_000065-T1	Magnaporthe_grisea	Sordariomycetes	0
U00000488	maggripred_000067-T1	Magnaporthe_grisea	Sordariomycetes	0
U00000489	maggripred_000085-T1	Magnaporthe_grisea	Sordariomycetes	0
U00000490	maggripred_000137-T1	Magnaporthe_grisea	Sordariomycetes	0
U00000491	maggripred_000165-T1	Magnaporthe_grisea	Sordariomycetes	0
U00000492	maggripred_000193-T1	Magnaporthe_grisea	Sordariomycetes	0
U00000493	maggripred_000232-T1	Magnaporthe_grisea	Sordariomycetes	0
U00000494	maggripred_000235-T1	Magnaporthe_grisea	Sordariomycetes	0
U00000495	maggripred_000254-T1	Magnaporthe_grisea	Sordariomycetes	0
U00000496	maggripred_000429-T1	Magnaporthe_grisea	Sordariomycetes	0
U00000497	maggripred_000456-T1	Magnaporthe_grisea	Sordariomycetes	0
U00000498	maggripred_000536-T1	Magnaporthe_grisea	Sordariomycetes	0
U00000499	maggripred_000556-T1	Magnaporthe_grisea	Sordariomycetes	0
U00000500	maggripred_000561-T1	Magnaporthe_grisea	Sordariomycetes	0
U00000501	maggripred_000587-T1	Magnaporthe_grisea	Sordariomycetes	0
U00000502	maggripred_000598-T1	Magnaporthe_grisea	Sordariomycetes	0
U00000503	maggripred_000599-T1	Magnaporthe_grisea	Sordariomycetes	0
U00000504	maggripred_000609-T1	Magnaporthe_grisea	Sordariomycetes	0
U00000505	maggripred_000613-T1	Magnaporthe_grisea	Sordariomycetes	0
U00000506	maggripred_000633-T1	Magnaporthe_grisea	Sordariomycetes	0
U00000507	maggripred_000654-T1	Magnaporthe_grisea	Sordariomycetes	0
U00000508	maggripred_000656-T1	Magnaporthe_grisea	Sordariomycetes	0
U00000509	maggripred_000708-T1	Magnaporthe_grisea	Sordariomycetes	0
U00000510	maggripred_000728-T1	Magnaporthe_grisea	Sordariomycetes	0
U00000511	maggripred_000735-T1	Magnaporthe_grisea	Sordariomycetes	0
U00000512	maggripred_000768-T1	Magnaporthe_grisea	Sordariomycetes	0
U00000513	maggripred_000820-T1	Magnaporthe_grisea	Sordariomycetes	0
U00000514	maggripred_000828-T1	Magnaporthe_grisea	Sordariomycetes	0
U00000515	maggripred_000831-T1	Magnaporthe_grisea	Sordariomycetes	0
U00000516	maggripred_000844-T1	Magnaporthe_grisea	Sordariomycetes	0
U00000517	maggripred_000874-T1	Magnaporthe_grisea	Sordariomycetes	0
U00000518	maggripred_000897-T1	Magnaporthe_grisea	Sordariomycetes	0
U00000519	maggripred_000902-T1	Magnaporthe_grisea	Sordariomycetes	0
U00000520	maggripred_000915-T1	Magnaporthe_grisea	Sordariomycetes	0
U00000521	maggripred_000929-T1	Magnaporthe_grisea	Sordariomycetes	0
U00000522	maggripred_000939-T1	Magnaporthe_grisea	Sordariomycetes	0
U00000523	maggripred_000970-T1	Magnaporthe_grisea	Sordariomycetes	0
U00000524	maggripred_001042-T1	Magnaporthe_grisea	Sordariomycetes	0
U00000525	maggripred_001148-T1	Magnaporthe_grisea	Sordariomycetes	0
U00000526	maggripred_001206-T1	Magnaporthe_grisea	Sordariomycetes	0
U00000527	maggripred_001284-T1	Magnaporthe_grisea	Sordariomycetes	0
U00000528	maggripred_001296-T1	Magnaporthe_grisea	Sordariomycetes	0
U00000529	maggripred_001334-T1	Magnaporthe_grisea	Sordariomycetes	0
U00000530	maggripred_001351-T1	Magnaporthe_grisea	Sordariomycetes	0
U00000531	maggripred_001397-T1	Magnaporthe_grisea	Sordariomycetes	0
U00000532	maggripred_001411-T1	Magnaporthe_grisea	Sordariomycetes	0
U00000533	maggripred_001440-T1	Magnaporthe_grisea	Sordariomycetes	0
U00000534	maggripred_001445-T1	Magnaporthe_grisea	Sordariomycetes	0
U00000535	maggripred_001450-T1	Magnaporthe_grisea	Sordariomycetes	0
U00000536	maggripred_001476-T1	Magnaporthe_grisea	Sordariomycetes	0
U00000537	maggripred_001480-T1	Magnaporthe_grisea	Sordariomycetes	0
U00000538	maggripred_001489-T1	Magnaporthe_grisea	Sordariomycetes	0
U00000539	maggripred_001495-T1	Magnaporthe_grisea	Sordariomycetes	0
U00000540	maggripred_001543-T1	Magnaporthe_grisea	Sordariomycetes	0
U00000541	maggripred_001547-T1	Magnaporthe_grisea	Sordariomycetes	0
U00000542	maggripred_001554-T1	Magnaporthe_grisea	Sordariomycetes	0
U00000543	maggripred_001610-T1	Magnaporthe_grisea	Sordariomycetes	0
U00000544	maggripred_001611-T1	Magnaporthe_grisea	Sordariomycetes	0
U00000545	maggripred_001624-T1	Magnaporthe_grisea	Sordariomycetes	0
U00000546	maggripred_001674-T1	Magnaporthe_grisea	Sordariomycetes	0
U00000547	maggripred_001709-T1	Magnaporthe_grisea	Sordariomycetes	0
U00000548	maggripred_001746-T1	Magnaporthe_grisea	Sordariomycetes	0
U00000549	maggripred_001752-T1	Magnaporthe_grisea	Sordariomycetes	0
U00000550	maggripred_001754-T1	Magnaporthe_grisea	Sordariomycetes	0
U00000551	maggripred_001762-T1	Magnaporthe_grisea	Sordariomycetes	0
U00000552	maggripred_001772-T1	Magnaporthe_grisea	Sordariomycetes	0
U00000553	maggripred_001773-T1	Magnaporthe_grisea	Sordariomycetes	0
U00000554	maggripred_001774-T1	Magnaporthe_grisea	Sordariomycetes	0
U00000555	maggripred_001780-T1	Magnaporthe_grisea	Sordariomycetes	0
U00000556	maggripred_001782-T1	Magnaporthe_grisea	Sordariomycetes	0
U00000557	maggripred_001792-T1	Magnaporthe_grisea	Sordariomycetes	0
U00000558	maggripred_001797-T1	Magnaporthe_grisea	Sordariomycetes	0
U00000559	maggripred_001798-T1	Magnaporthe_grisea	Sordariomycetes	0
U00000560	maggripred_001801-T1	Magnaporthe_grisea	Sordariomycetes	0
U00000561	maggripred_001808-T1	Magnaporthe_grisea	Sordariomycetes	0
U00000562	maggripred_001813-T1	Magnaporthe_grisea	Sordariomycetes	0
U00000563	maggripred_001841-T1	Magnaporthe_grisea	Sordariomycetes	0
U00000564	maggripred_001863-T1	Magnaporthe_grisea	Sordariomycetes	0
U00000565	maggripred_001879-T1	Magnaporthe_grisea	Sordariomycetes	0
U00000566	maggripred_001889-T1	Magnaporthe_grisea	Sordariomycetes	0
U00000567	maggripred_001922-T1	Magnaporthe_grisea	Sordariomycetes	0
U00000568	maggripred_001953-T1	Magnaporthe_grisea	Sordariomycetes	0
U00000569	maggripred_001985-T1	Magnaporthe_grisea	Sordariomycetes	0
U00000570	maggripred_002063-T1	Magnaporthe_grisea	Sordariomycetes	0
U00000571	maggripred_002121-T1	Magnaporthe_grisea	Sordariomycetes	0
U00000572	maggripred_002160-T1	Magnaporthe_grisea	Sordariomycetes	0
U00000573	maggripred_002161-T1	Magnaporthe_grisea	Sordariomycetes	0
U00000574	maggripred_002164-T1	Magnaporthe_grisea	Sordariomycetes	0
U00000575	maggripred_002190-T1	Magnaporthe_grisea	Sordariomycetes	0
U00000576	maggripred_002214-T1	Magnaporthe_grisea	Sordariomycetes	0
U00000577	maggripred_002273-T1	Magnaporthe_grisea	Sordariomycetes	0
U00000578	maggripred_002326-T1	Magnaporthe_grisea	Sordariomycetes	0
U00000579	maggripred_002328-T1	Magnaporthe_grisea	Sordariomycetes	0
U00000580	maggripred_002339-T1	Magnaporthe_grisea	Sordariomycetes	0
U00000581	maggripred_002388-T1	Magnaporthe_grisea	Sordariomycetes	0
U00000582	maggripred_002399-T1	Magnaporthe_grisea	Sordariomycetes	0
U00000583	maggripred_002400-T1	Magnaporthe_grisea	Sordariomycetes	0
U00000584	maggripred_002476-T1	Magnaporthe_grisea	Sordariomycetes	0
U00000585	maggripred_002489-T1	Magnaporthe_grisea	Sordariomycetes	0
U00000586	maggripred_002513-T1	Magnaporthe_grisea	Sordariomycetes	0
U00000587	maggripred_002523-T1	Magnaporthe_grisea	Sordariomycetes	0
U00000588	maggripred_002542-T1	Magnaporthe_grisea	Sordariomycetes	0
U00000589	maggripred_002550-T1	Magnaporthe_grisea	Sordariomycetes	0
U00000590	maggripred_002577-T1	Magnaporthe_grisea	Sordariomycetes	0
U00000591	maggripred_002586-T1	Magnaporthe_grisea	Sordariomycetes	0
U00000592	maggripred_002605-T1	Magnaporthe_grisea	Sordariomycetes	0
U00000593	maggripred_002627-T1	Magnaporthe_grisea	Sordariomycetes	0
U00000594	maggripred_002631-T1	Magnaporthe_grisea	Sordariomycetes	0
U00000595	maggripred_002632-T1	Magnaporthe_grisea	Sordariomycetes	0
U00000596	maggripred_002633-T1	Magnaporthe_grisea	Sordariomycetes	0
U00000597	maggripred_002637-T1	Magnaporthe_grisea	Sordariomycetes	0
U00000598	maggripred_002650-T1	Magnaporthe_grisea	Sordariomycetes	0
U00000599	maggripred_002683-T1	Magnaporthe_grisea	Sordariomycetes	0
U00000600	maggripred_002729-T1	Magnaporthe_grisea	Sordariomycetes	0
U00000601	maggripred_002750-T1	Magnaporthe_grisea	Sordariomycetes	0
U00000602	maggripred_002815-T1	Magnaporthe_grisea	Sordariomycetes	0
U00000603	maggripred_002860-T1	Magnaporthe_grisea	Sordariomycetes	0
U00000604	maggripred_002861-T1	Magnaporthe_grisea	Sordariomycetes	0
U00000605	maggripred_002875-T1	Magnaporthe_grisea	Sordariomycetes	0
U00000606	maggripred_002935-T1	Magnaporthe_grisea	Sordariomycetes	0
U00000607	maggripred_002947-T1	Magnaporthe_grisea	Sordariomycetes	0
U00000608	maggripred_002949-T1	Magnaporthe_grisea	Sordariomycetes	0
U00000609	maggripred_002970-T1	Magnaporthe_grisea	Sordariomycetes	0
U00000610	maggripred_002983-T1	Magnaporthe_grisea	Sordariomycetes	0
U00000611	maggripred_003004-T1	Magnaporthe_grisea	Sordariomycetes	0
U00000612	maggripred_003011-T1	Magnaporthe_grisea	Sordariomycetes	0
U00000613	maggripred_003041-T1	Magnaporthe_grisea	Sordariomycetes	0
U00000614	maggripred_003059-T1	Magnaporthe_grisea	Sordariomycetes	0
U00000615	maggripred_003081-T1	Magnaporthe_grisea	Sordariomycetes	0
U00000616	maggripred_003086-T1	Magnaporthe_grisea	Sordariomycetes	0
U00000617	maggripred_003100-T1	Magnaporthe_grisea	Sordariomycetes	0
U00000618	maggripred_003113-T1	Magnaporthe_grisea	Sordariomycetes	0
U00000619	maggripred_003114-T1	Magnaporthe_grisea	Sordariomycetes	0
U00000620	maggripred_003126-T1	Magnaporthe_grisea	Sordariomycetes	0
U00000621	maggripred_003158-T1	Magnaporthe_grisea	Sordariomycetes	0
U00000622	maggripred_003175-T1	Magnaporthe_grisea	Sordariomycetes	0
U00000623	maggripred_003178-T1	Magnaporthe_grisea	Sordariomycetes	0
U00000624	maggripred_003180-T1	Magnaporthe_grisea	Sordariomycetes	0
U00000625	maggripred_003183-T1	Magnaporthe_grisea	Sordariomycetes	0
U00000626	maggripred_003191-T1	Magnaporthe_grisea	Sordariomycetes	0
U00000627	maggripred_003201-T1	Magnaporthe_grisea	Sordariomycetes	0
U00000628	maggripred_003320-T1	Magnaporthe_grisea	Sordariomycetes	0
U00000629	maggripred_003329-T1	Magnaporthe_grisea	Sordariomycetes	0
U00000630	maggripred_003382-T1	Magnaporthe_grisea	Sordariomycetes	0
U00000631	maggripred_003383-T1	Magnaporthe_grisea	Sordariomycetes	0
U00000632	maggripred_003445-T1	Magnaporthe_grisea	Sordariomycetes	0
U00000633	maggripred_003497-T1	Magnaporthe_grisea	Sordariomycetes	0
U00000634	maggripred_003503-T1	Magnaporthe_grisea	Sordariomycetes	0
U00000635	maggripred_003506-T1	Magnaporthe_grisea	Sordariomycetes	0
U00000636	maggripred_003545-T1	Magnaporthe_grisea	Sordariomycetes	0
U00000637	maggripred_003546-T1	Magnaporthe_grisea	Sordariomycetes	0
U00000638	maggripred_003555-T1	Magnaporthe_grisea	Sordariomycetes	0
U00000639	maggripred_003598-T1	Magnaporthe_grisea	Sordariomycetes	0
U00000640	maggripred_003735-T1	Magnaporthe_grisea	Sordariomycetes	0
U00000641	maggripred_003756-T1	Magnaporthe_grisea	Sordariomycetes	0
U00000642	maggripred_003791-T1	Magnaporthe_grisea	Sordariomycetes	0
U00000643	maggripred_003813-T1	Magnaporthe_grisea	Sordariomycetes	0
U00000644	maggripred_003818-T1	Magnaporthe_grisea	Sordariomycetes	0
U00000645	maggripred_003844-T1	Magnaporthe_grisea	Sordariomycetes	0
U00000646	maggripred_003881-T1	Magnaporthe_grisea	Sordariomycetes	0
U00000647	maggripred_003915-T1	Magnaporthe_grisea	Sordariomycetes	0
U00000648	maggripred_003922-T1	Magnaporthe_grisea	Sordariomycetes	0
U00000649	maggripred_003926-T1	Magnaporthe_grisea	Sordariomycetes	0
U00000650	maggripred_003971-T1	Magnaporthe_grisea	Sordariomycetes	0
U00000651	maggripred_003993-T1	Magnaporthe_grisea	Sordariomycetes	0
U00000652	maggripred_003999-T1	Magnaporthe_grisea	Sordariomycetes	0
U00000653	maggripred_004001-T1	Magnaporthe_grisea	Sordariomycetes	0
U00000654	maggripred_004012-T1	Magnaporthe_grisea	Sordariomycetes	0
U00000655	maggripred_004057-T1	Magnaporthe_grisea	Sordariomycetes	0
U00000656	maggripred_004075-T1	Magnaporthe_grisea	Sordariomycetes	0
U00000657	maggripred_004088-T1	Magnaporthe_grisea	Sordariomycetes	0
U00000658	maggripred_004117-T1	Magnaporthe_grisea	Sordariomycetes	0
U00000659	maggripred_004144-T1	Magnaporthe_grisea	Sordariomycetes	0
U00000660	maggripred_004151-T1	Magnaporthe_grisea	Sordariomycetes	0
U00000661	maggripred_004159-T1	Magnaporthe_grisea	Sordariomycetes	0
U00000662	maggripred_004160-T1	Magnaporthe_grisea	Sordariomycetes	0
U00000663	maggripred_004176-T1	Magnaporthe_grisea	Sordariomycetes	0
U00000664	maggripred_004187-T1	Magnaporthe_grisea	Sordariomycetes	0
U00000665	maggripred_004196-T1	Magnaporthe_grisea	Sordariomycetes	0
U00000666	maggripred_004200-T1	Magnaporthe_grisea	Sordariomycetes	0
U00000667	maggripred_004203-T1	Magnaporthe_grisea	Sordariomycetes	0
U00000668	maggripred_004208-T1	Magnaporthe_grisea	Sordariomycetes	0
U00000669	maggripred_004227-T1	Magnaporthe_grisea	Sordariomycetes	0
U00000670	maggripred_004283-T1	Magnaporthe_grisea	Sordariomycetes	0
U00000671	maggripred_004284-T1	Magnaporthe_grisea	Sordariomycetes	0
U00000672	maggripred_004285-T1	Magnaporthe_grisea	Sordariomycetes	0
U00000673	maggripred_004286-T1	Magnaporthe_grisea	Sordariomycetes	0
U00000674	maggripred_004292-T1	Magnaporthe_grisea	Sordariomycetes	0
U00000675	maggripred_004318-T1	Magnaporthe_grisea	Sordariomycetes	0
U00000676	maggripred_004348-T1	Magnaporthe_grisea	Sordariomycetes	0
U00000677	maggripred_004383-T1	Magnaporthe_grisea	Sordariomycetes	0
U00000678	maggripred_004399-T1	Magnaporthe_grisea	Sordariomycetes	0
U00000679	maggripred_004415-T1	Magnaporthe_grisea	Sordariomycetes	0
U00000680	maggripred_004426-T1	Magnaporthe_grisea	Sordariomycetes	0
U00000681	maggripred_004435-T1	Magnaporthe_grisea	Sordariomycetes	0
U00000682	maggripred_004455-T1	Magnaporthe_grisea	Sordariomycetes	0
U00000683	maggripred_004458-T1	Magnaporthe_grisea	Sordariomycetes	0
U00000684	maggripred_004459-T1	Magnaporthe_grisea	Sordariomycetes	0
U00000685	maggripred_004516-T1	Magnaporthe_grisea	Sordariomycetes	0
U00000686	maggripred_004517-T1	Magnaporthe_grisea	Sordariomycetes	0
U00000687	maggripred_004595-T1	Magnaporthe_grisea	Sordariomycetes	0
U00000688	maggripred_004641-T1	Magnaporthe_grisea	Sordariomycetes	0
U00000689	maggripred_004664-T1	Magnaporthe_grisea	Sordariomycetes	0
U00000690	maggripred_004685-T1	Magnaporthe_grisea	Sordariomycetes	0
U00000691	maggripred_004687-T1	Magnaporthe_grisea	Sordariomycetes	0
U00000692	maggripred_004696-T1	Magnaporthe_grisea	Sordariomycetes	0
U00000693	maggripred_004697-T1	Magnaporthe_grisea	Sordariomycetes	0
U00000694	maggripred_004701-T1	Magnaporthe_grisea	Sordariomycetes	0
U00000695	maggripred_004704-T1	Magnaporthe_grisea	Sordariomycetes	0
U00000696	maggripred_004712-T1	Magnaporthe_grisea	Sordariomycetes	0
U00000697	maggripred_004717-T1	Magnaporthe_grisea	Sordariomycetes	0
U00000698	maggripred_004718-T1	Magnaporthe_grisea	Sordariomycetes	0
U00000699	maggripred_004749-T1	Magnaporthe_grisea	Sordariomycetes	0
U00000700	maggripred_004752-T1	Magnaporthe_grisea	Sordariomycetes	0
U00000701	maggripred_004753-T1	Magnaporthe_grisea	Sordariomycetes	0
U00000702	maggripred_004761-T1	Magnaporthe_grisea	Sordariomycetes	0
U00000703	maggripred_004772-T1	Magnaporthe_grisea	Sordariomycetes	0
U00000704	maggripred_004796-T1	Magnaporthe_grisea	Sordariomycetes	0
U00000705	maggripred_004804-T1	Magnaporthe_grisea	Sordariomycetes	0
U00000706	maggripred_004812-T1	Magnaporthe_grisea	Sordariomycetes	0
U00000707	maggripred_004838-T1	Magnaporthe_grisea	Sordariomycetes	0
U00000708	maggripred_004845-T1	Magnaporthe_grisea	Sordariomycetes	0
U00000709	maggripred_004855-T1	Magnaporthe_grisea	Sordariomycetes	0
U00000710	maggripred_004924-T1	Magnaporthe_grisea	Sordariomycetes	0
U00000711	maggripred_005008-T1	Magnaporthe_grisea	Sordariomycetes	0
U00000712	maggripred_005010-T1	Magnaporthe_grisea	Sordariomycetes	0
U00000713	maggripred_005029-T1	Magnaporthe_grisea	Sordariomycetes	0
U00000714	maggripred_005031-T1	Magnaporthe_grisea	Sordariomycetes	0
U00000715	maggripred_005089-T1	Magnaporthe_grisea	Sordariomycetes	0
U00000716	maggripred_005138-T1	Magnaporthe_grisea	Sordariomycetes	0
U00000717	maggripred_005152-T1	Magnaporthe_grisea	Sordariomycetes	0
U00000718	maggripred_005157-T1	Magnaporthe_grisea	Sordariomycetes	0
U00000719	maggripred_005186-T1	Magnaporthe_grisea	Sordariomycetes	0
U00000720	maggripred_005209-T1	Magnaporthe_grisea	Sordariomycetes	0
U00000721	maggripred_005210-T1	Magnaporthe_grisea	Sordariomycetes	0
U00000722	maggripred_005254-T1	Magnaporthe_grisea	Sordariomycetes	0
U00000723	maggripred_005283-T1	Magnaporthe_grisea	Sordariomycetes	0
U00000724	maggripred_005352-T1	Magnaporthe_grisea	Sordariomycetes	0
U00000725	maggripred_005450-T1	Magnaporthe_grisea	Sordariomycetes	0
U00000726	maggripred_005462-T1	Magnaporthe_grisea	Sordariomycetes	0
U00000727	maggripred_005477-T1	Magnaporthe_grisea	Sordariomycetes	0
U00000728	maggripred_005531-T1	Magnaporthe_grisea	Sordariomycetes	0
U00000729	maggripred_005556-T1	Magnaporthe_grisea	Sordariomycetes	0
U00000730	maggripred_005619-T1	Magnaporthe_grisea	Sordariomycetes	0
U00000731	maggripred_005756-T1	Magnaporthe_grisea	Sordariomycetes	0
U00000732	maggripred_005788-T1	Magnaporthe_grisea	Sordariomycetes	0
U00000733	maggripred_005804-T1	Magnaporthe_grisea	Sordariomycetes	0
U00000734	maggripred_005819-T1	Magnaporthe_grisea	Sordariomycetes	0
U00000735	maggripred_005830-T1	Magnaporthe_grisea	Sordariomycetes	0
U00000736	maggripred_005894-T1	Magnaporthe_grisea	Sordariomycetes	0
U00000737	maggripred_005929-T1	Magnaporthe_grisea	Sordariomycetes	0
U00000738	maggripred_005979-T1	Magnaporthe_grisea	Sordariomycetes	0
U00000739	maggripred_006024-T1	Magnaporthe_grisea	Sordariomycetes	0
U00000740	maggripred_006030-T1	Magnaporthe_grisea	Sordariomycetes	0
U00000741	maggripred_006063-T1	Magnaporthe_grisea	Sordariomycetes	0
U00000742	maggripred_006100-T1	Magnaporthe_grisea	Sordariomycetes	0
U00000743	maggripred_006129-T1	Magnaporthe_grisea	Sordariomycetes	0
U00000744	maggripred_006158-T1	Magnaporthe_grisea	Sordariomycetes	0
U00000745	maggripred_006159-T1	Magnaporthe_grisea	Sordariomycetes	0
U00000746	maggripred_006183-T1	Magnaporthe_grisea	Sordariomycetes	0
U00000747	maggripred_006195-T1	Magnaporthe_grisea	Sordariomycetes	0
U00000748	maggripred_006218-T1	Magnaporthe_grisea	Sordariomycetes	0
U00000749	maggripred_006231-T1	Magnaporthe_grisea	Sordariomycetes	0
U00000750	maggripred_006251-T1	Magnaporthe_grisea	Sordariomycetes	0
U00000751	maggripred_006258-T1	Magnaporthe_grisea	Sordariomycetes	0
U00000752	maggripred_006298-T1	Magnaporthe_grisea	Sordariomycetes	0
U00000753	maggripred_006304-T1	Magnaporthe_grisea	Sordariomycetes	0
U00000754	maggripred_006313-T1	Magnaporthe_grisea	Sordariomycetes	0
U00000755	maggripred_006338-T1	Magnaporthe_grisea	Sordariomycetes	0
U00000756	maggripred_006348-T1	Magnaporthe_grisea	Sordariomycetes	0
U00000757	maggripred_006363-T1	Magnaporthe_grisea	Sordariomycetes	0
U00000758	maggripred_006374-T1	Magnaporthe_grisea	Sordariomycetes	0
U00000759	maggripred_006375-T1	Magnaporthe_grisea	Sordariomycetes	0
U00000760	maggripred_006396-T1	Magnaporthe_grisea	Sordariomycetes	0
U00000761	maggripred_006405-T1	Magnaporthe_grisea	Sordariomycetes	0
U00000762	maggripred_006418-T1	Magnaporthe_grisea	Sordariomycetes	0
U00000763	maggripred_006422-T1	Magnaporthe_grisea	Sordariomycetes	0
U00000764	maggripred_006426-T1	Magnaporthe_grisea	Sordariomycetes	0
U00000765	maggripred_006434-T1	Magnaporthe_grisea	Sordariomycetes	0
U00000766	maggripred_006451-T1	Magnaporthe_grisea	Sordariomycetes	0
U00000767	maggripred_006461-T1	Magnaporthe_grisea	Sordariomycetes	0
U00000768	maggripred_006463-T1	Magnaporthe_grisea	Sordariomycetes	0
U00000769	maggripred_006471-T1	Magnaporthe_grisea	Sordariomycetes	0
U00000770	maggripred_006483-T1	Magnaporthe_grisea	Sordariomycetes	0
U00000771	maggripred_006500-T1	Magnaporthe_grisea	Sordariomycetes	0
U00000772	maggripred_006512-T1	Magnaporthe_grisea	Sordariomycetes	0
U00000773	maggripred_006539-T1	Magnaporthe_grisea	Sordariomycetes	0
U00000774	maggripred_006558-T1	Magnaporthe_grisea	Sordariomycetes	0
U00000775	maggripred_006570-T1	Magnaporthe_grisea	Sordariomycetes	0
U00000776	maggripred_006601-T1	Magnaporthe_grisea	Sordariomycetes	0
U00000777	maggripred_006602-T1	Magnaporthe_grisea	Sordariomycetes	0
U00000778	maggripred_006604-T1	Magnaporthe_grisea	Sordariomycetes	0
U00000779	maggripred_006626-T1	Magnaporthe_grisea	Sordariomycetes	0
U00000780	maggripred_006650-T1	Magnaporthe_grisea	Sordariomycetes	0
U00000781	maggripred_006671-T1	Magnaporthe_grisea	Sordariomycetes	0
U00000782	maggripred_006680-T1	Magnaporthe_grisea	Sordariomycetes	0
U00000783	maggripred_006690-T1	Magnaporthe_grisea	Sordariomycetes	0
U00000784	maggripred_006732-T1	Magnaporthe_grisea	Sordariomycetes	0
U00000785	maggripred_006760-T1	Magnaporthe_grisea	Sordariomycetes	0
U00000786	maggripred_006761-T1	Magnaporthe_grisea	Sordariomycetes	0
U00000787	maggripred_006764-T1	Magnaporthe_grisea	Sordariomycetes	0
U00000788	maggripred_006778-T1	Magnaporthe_grisea	Sordariomycetes	0
U00000789	maggripred_006815-T1	Magnaporthe_grisea	Sordariomycetes	0
U00000790	maggripred_007011-T1	Magnaporthe_grisea	Sordariomycetes	0
U00000791	maggripred_007024-T1	Magnaporthe_grisea	Sordariomycetes	0
U00000792	maggripred_007094-T1	Magnaporthe_grisea	Sordariomycetes	0
U00000793	maggripred_007124-T1	Magnaporthe_grisea	Sordariomycetes	0
U00000794	maggripred_007136-T1	Magnaporthe_grisea	Sordariomycetes	0
U00000795	maggripred_007148-T1	Magnaporthe_grisea	Sordariomycetes	0
U00000796	maggripred_007162-T1	Magnaporthe_grisea	Sordariomycetes	0
U00000797	maggripred_007171-T1	Magnaporthe_grisea	Sordariomycetes	0
U00000798	maggripred_007223-T1	Magnaporthe_grisea	Sordariomycetes	0
U00000799	maggripred_007244-T1	Magnaporthe_grisea	Sordariomycetes	0
U00000800	maggripred_007249-T1	Magnaporthe_grisea	Sordariomycetes	0
U00000801	maggripred_007250-T1	Magnaporthe_grisea	Sordariomycetes	0
U00000802	maggripred_007272-T1	Magnaporthe_grisea	Sordariomycetes	0
U00000803	maggripred_007307-T1	Magnaporthe_grisea	Sordariomycetes	0
U00000804	maggripred_007339-T1	Magnaporthe_grisea	Sordariomycetes	0
U00000805	maggripred_007344-T1	Magnaporthe_grisea	Sordariomycetes	0
U00000806	maggripred_007349-T1	Magnaporthe_grisea	Sordariomycetes	0
U00000807	maggripred_007421-T1	Magnaporthe_grisea	Sordariomycetes	0
U00000808	maggripred_007427-T1	Magnaporthe_grisea	Sordariomycetes	0
U00000809	maggripred_007457-T1	Magnaporthe_grisea	Sordariomycetes	0
U00000810	maggripred_007485-T1	Magnaporthe_grisea	Sordariomycetes	0
U00000811	maggripred_007536-T1	Magnaporthe_grisea	Sordariomycetes	0
U00000812	maggripred_007570-T1	Magnaporthe_grisea	Sordariomycetes	0
U00000813	maggripred_007571-T1	Magnaporthe_grisea	Sordariomycetes	0
U00000814	maggripred_007583-T1	Magnaporthe_grisea	Sordariomycetes	0
U00000815	maggripred_007586-T1	Magnaporthe_grisea	Sordariomycetes	0
U00000816	maggripred_007587-T1	Magnaporthe_grisea	Sordariomycetes	0
U00000817	maggripred_007590-T1	Magnaporthe_grisea	Sordariomycetes	0
U00000818	maggripred_007593-T1	Magnaporthe_grisea	Sordariomycetes	0
U00000819	maggripred_007635-T1	Magnaporthe_grisea	Sordariomycetes	0
U00000820	maggripred_007676-T1	Magnaporthe_grisea	Sordariomycetes	0
U00000821	maggripred_007766-T1	Magnaporthe_grisea	Sordariomycetes	0
U00000822	maggripred_007802-T1	Magnaporthe_grisea	Sordariomycetes	0
U00000823	maggripred_007840-T1	Magnaporthe_grisea	Sordariomycetes	0
U00000824	maggripred_007860-T1	Magnaporthe_grisea	Sordariomycetes	0
U00000825	maggripred_007921-T1	Magnaporthe_grisea	Sordariomycetes	0
U00000826	maggripred_007929-T1	Magnaporthe_grisea	Sordariomycetes	0
U00000827	maggripred_007977-T1	Magnaporthe_grisea	Sordariomycetes	0
U00000828	maggripred_007999-T1	Magnaporthe_grisea	Sordariomycetes	0
U00000829	maggripred_008000-T1	Magnaporthe_grisea	Sordariomycetes	0
U00000830	maggripred_008002-T1	Magnaporthe_grisea	Sordariomycetes	0
U00000831	maggripred_008014-T1	Magnaporthe_grisea	Sordariomycetes	0
U00000832	maggripred_008065-T1	Magnaporthe_grisea	Sordariomycetes	0
U00000833	maggripred_008086-T1	Magnaporthe_grisea	Sordariomycetes	0
U00000834	maggripred_008109-T1	Magnaporthe_grisea	Sordariomycetes	0
U00000835	maggripred_008115-T1	Magnaporthe_grisea	Sordariomycetes	0
U00000836	maggripred_008120-T1	Magnaporthe_grisea	Sordariomycetes	0
U00000837	maggripred_008127-T1	Magnaporthe_grisea	Sordariomycetes	0
U00000838	maggripred_008129-T1	Magnaporthe_grisea	Sordariomycetes	0
U00000839	maggripred_008130-T1	Magnaporthe_grisea	Sordariomycetes	0
U00000840	maggripred_008167-T1	Magnaporthe_grisea	Sordariomycetes	0
U00000841	maggripred_008206-T1	Magnaporthe_grisea	Sordariomycetes	0
U00000842	maggripred_008207-T1	Magnaporthe_grisea	Sordariomycetes	0
U00000843	maggripred_008283-T1	Magnaporthe_grisea	Sordariomycetes	0
U00000844	maggripred_008348-T1	Magnaporthe_grisea	Sordariomycetes	0
U00000845	maggripred_008375-T1	Magnaporthe_grisea	Sordariomycetes	0
U00000846	maggripred_008383-T1	Magnaporthe_grisea	Sordariomycetes	0
U00000847	maggripred_008417-T1	Magnaporthe_grisea	Sordariomycetes	0
U00000848	maggripred_008427-T1	Magnaporthe_grisea	Sordariomycetes	0
U00000849	maggripred_008429-T1	Magnaporthe_grisea	Sordariomycetes	0
U00000850	maggripred_008437-T1	Magnaporthe_grisea	Sordariomycetes	0
U00000851	maggripred_008460-T1	Magnaporthe_grisea	Sordariomycetes	0
U00000852	maggripred_008462-T1	Magnaporthe_grisea	Sordariomycetes	0
U00000853	maggripred_008464-T1	Magnaporthe_grisea	Sordariomycetes	0
U00000854	maggripred_008472-T1	Magnaporthe_grisea	Sordariomycetes	0
U00000855	maggripred_008474-T1	Magnaporthe_grisea	Sordariomycetes	0
U00000856	maggripred_008491-T1	Magnaporthe_grisea	Sordariomycetes	0
U00000857	maggripred_008492-T1	Magnaporthe_grisea	Sordariomycetes	0
U00000858	maggripred_008497-T1	Magnaporthe_grisea	Sordariomycetes	0
U00000859	maggripred_008502-T1	Magnaporthe_grisea	Sordariomycetes	0
U00000860	maggripred_008511-T1	Magnaporthe_grisea	Sordariomycetes	0
U00000861	maggripred_008540-T1	Magnaporthe_grisea	Sordariomycetes	0
U00000862	maggripred_008552-T1	Magnaporthe_grisea	Sordariomycetes	0
U00000863	maggripred_008553-T1	Magnaporthe_grisea	Sordariomycetes	0
U00000864	maggripred_008554-T1	Magnaporthe_grisea	Sordariomycetes	0
U00000865	maggripred_008557-T1	Magnaporthe_grisea	Sordariomycetes	0
U00000866	maggripred_008559-T1	Magnaporthe_grisea	Sordariomycetes	0
U00000867	maggripred_008561-T1	Magnaporthe_grisea	Sordariomycetes	0
U00000868	maggripred_008566-T1	Magnaporthe_grisea	Sordariomycetes	0
U00000869	maggripred_008570-T1	Magnaporthe_grisea	Sordariomycetes	0
U00000870	maggripred_008598-T1	Magnaporthe_grisea	Sordariomycetes	0
U00000871	maggripred_008656-T1	Magnaporthe_grisea	Sordariomycetes	0
U00000872	maggripred_008659-T1	Magnaporthe_grisea	Sordariomycetes	0
U00000873	maggripred_008663-T1	Magnaporthe_grisea	Sordariomycetes	0
U00000874	maggripred_008690-T1	Magnaporthe_grisea	Sordariomycetes	0
U00000875	maggripred_008756-T1	Magnaporthe_grisea	Sordariomycetes	0
U00000876	maggripred_008797-T1	Magnaporthe_grisea	Sordariomycetes	0
U00000877	maggripred_008806-T1	Magnaporthe_grisea	Sordariomycetes	0
U00000878	maggripred_008807-T1	Magnaporthe_grisea	Sordariomycetes	0
U00000879	maggripred_008820-T1	Magnaporthe_grisea	Sordariomycetes	0
U00000880	maggripred_008831-T1	Magnaporthe_grisea	Sordariomycetes	0
U00000881	maggripred_008849-T1	Magnaporthe_grisea	Sordariomycetes	0
U00000882	maggripred_008860-T1	Magnaporthe_grisea	Sordariomycetes	0
U00000883	maggripred_008955-T1	Magnaporthe_grisea	Sordariomycetes	0
U00000884	maggripred_009001-T1	Magnaporthe_grisea	Sordariomycetes	0
U00000885	maggripred_009048-T1	Magnaporthe_grisea	Sordariomycetes	0
U00000886	maggripred_009147-T1	Magnaporthe_grisea	Sordariomycetes	0
U00000887	maggripred_009153-T1	Magnaporthe_grisea	Sordariomycetes	0
U00000888	maggripred_009200-T1	Magnaporthe_grisea	Sordariomycetes	0
U00000889	maggripred_009214-T1	Magnaporthe_grisea	Sordariomycetes	0
U00000890	maggripred_009215-T1	Magnaporthe_grisea	Sordariomycetes	0
U00000891	maggripred_009222-T1	Magnaporthe_grisea	Sordariomycetes	0
U00000892	maggripred_009223-T1	Magnaporthe_grisea	Sordariomycetes	0
U00000893	maggripred_009245-T1	Magnaporthe_grisea	Sordariomycetes	0
U00000894	maggripred_009264-T1	Magnaporthe_grisea	Sordariomycetes	0
U00000895	maggripred_009310-T1	Magnaporthe_grisea	Sordariomycetes	0
U00000896	maggripred_009320-T1	Magnaporthe_grisea	Sordariomycetes	0
U00000897	maggripred_009343-T1	Magnaporthe_grisea	Sordariomycetes	0
U00000898	maggripred_009382-T1	Magnaporthe_grisea	Sordariomycetes	0
U00000899	maggripred_009394-T1	Magnaporthe_grisea	Sordariomycetes	0
U00000900	maggripred_009408-T1	Magnaporthe_grisea	Sordariomycetes	0
U00000901	maggripred_009439-T1	Magnaporthe_grisea	Sordariomycetes	0
U00000902	maggripred_009453-T1	Magnaporthe_grisea	Sordariomycetes	0
U00000903	maggripred_009463-T1	Magnaporthe_grisea	Sordariomycetes	0
U00000904	maggripred_009482-T1	Magnaporthe_grisea	Sordariomycetes	0
U00000905	maggripred_009487-T1	Magnaporthe_grisea	Sordariomycetes	0
U00000906	maggripred_009515-T1	Magnaporthe_grisea	Sordariomycetes	0
U00000907	maggripred_009547-T1	Magnaporthe_grisea	Sordariomycetes	0
U00000908	maggripred_009670-T1	Magnaporthe_grisea	Sordariomycetes	0
U00000909	maggripred_009747-T1	Magnaporthe_grisea	Sordariomycetes	0
U00000910	maggripred_009758-T1	Magnaporthe_grisea	Sordariomycetes	0
U00000911	maggripred_009828-T1	Magnaporthe_grisea	Sordariomycetes	0
U00000912	maggripred_009853-T1	Magnaporthe_grisea	Sordariomycetes	0
U00000913	maggripred_009865-T1	Magnaporthe_grisea	Sordariomycetes	0
U00000914	maggripred_009873-T1	Magnaporthe_grisea	Sordariomycetes	0
U00000915	maggripred_009895-T1	Magnaporthe_grisea	Sordariomycetes	0
U00000916	maggripred_009903-T1	Magnaporthe_grisea	Sordariomycetes	0
U00000917	maggripred_009930-T1	Magnaporthe_grisea	Sordariomycetes	0
U00000918	maggripred_009958-T1	Magnaporthe_grisea	Sordariomycetes	0
U00000919	maggripred_009969-T1	Magnaporthe_grisea	Sordariomycetes	0
U00000920	maggripred_009971-T1	Magnaporthe_grisea	Sordariomycetes	0
U00000921	maggripred_010076-T1	Magnaporthe_grisea	Sordariomycetes	0
U00000922	maggripred_010097-T1	Magnaporthe_grisea	Sordariomycetes	0
U00000923	maggripred_010116-T1	Magnaporthe_grisea	Sordariomycetes	0
U00000924	maggripred_010117-T1	Magnaporthe_grisea	Sordariomycetes	0
U00000925	maggripred_010129-T1	Magnaporthe_grisea	Sordariomycetes	0
U00000926	maggripred_010161-T1	Magnaporthe_grisea	Sordariomycetes	0
U00000927	maggripred_010195-T1	Magnaporthe_grisea	Sordariomycetes	0
U00000928	maggripred_010207-T1	Magnaporthe_grisea	Sordariomycetes	0
U00000929	maggripred_010213-T1	Magnaporthe_grisea	Sordariomycetes	0
U00000930	maggripred_010218-T1	Magnaporthe_grisea	Sordariomycetes	0
U00000931	maggripred_010228-T1	Magnaporthe_grisea	Sordariomycetes	0
U00000932	maggripred_010245-T1	Magnaporthe_grisea	Sordariomycetes	0
U00000933	maggripred_010252-T1	Magnaporthe_grisea	Sordariomycetes	0
U00000934	maggripred_010288-T1	Magnaporthe_grisea	Sordariomycetes	0
U00000935	maggripred_010289-T1	Magnaporthe_grisea	Sordariomycetes	0
U00000936	maggripred_010301-T1	Magnaporthe_grisea	Sordariomycetes	0
U00000937	maggripred_010311-T1	Magnaporthe_grisea	Sordariomycetes	0
U00000938	maggripred_010326-T1	Magnaporthe_grisea	Sordariomycetes	0
U00000939	maggripred_010373-T1	Magnaporthe_grisea	Sordariomycetes	0
U00000940	maggripred_010395-T1	Magnaporthe_grisea	Sordariomycetes	0
U00000941	maggripred_010411-T1	Magnaporthe_grisea	Sordariomycetes	0
U00000942	maggripred_010427-T1	Magnaporthe_grisea	Sordariomycetes	0
U00000943	maggripred_010442-T1	Magnaporthe_grisea	Sordariomycetes	0
U00000944	maggripred_010445-T1	Magnaporthe_grisea	Sordariomycetes	0
U00000945	maggripred_010447-T1	Magnaporthe_grisea	Sordariomycetes	0
U00000946	maggripred_010448-T1	Magnaporthe_grisea	Sordariomycetes	0
U00000947	maggripred_010450-T1	Magnaporthe_grisea	Sordariomycetes	0
U00000948	maggripred_010451-T1	Magnaporthe_grisea	Sordariomycetes	0
U00000949	maggripred_010467-T1	Magnaporthe_grisea	Sordariomycetes	0
U00000950	maggripred_010468-T1	Magnaporthe_grisea	Sordariomycetes	0
U00000951	maggripred_010470-T1	Magnaporthe_grisea	Sordariomycetes	0
U00000952	maggripred_010471-T1	Magnaporthe_grisea	Sordariomycetes	0
U00000953	maggripred_010506-T1	Magnaporthe_grisea	Sordariomycetes	0
U00000954	maggripred_010516-T1	Magnaporthe_grisea	Sordariomycetes	0
U00000955	maggripred_010534-T1	Magnaporthe_grisea	Sordariomycetes	0
U00000956	maggripred_010556-T1	Magnaporthe_grisea	Sordariomycetes	0
U00000957	maggripred_010612-T1	Magnaporthe_grisea	Sordariomycetes	0
U00000958	maggripred_010616-T1	Magnaporthe_grisea	Sordariomycetes	0
U00000959	maggripred_010626-T1	Magnaporthe_grisea	Sordariomycetes	0
U00000960	maggripred_010640-T1	Magnaporthe_grisea	Sordariomycetes	0
U00000961	maggripred_010665-T1	Magnaporthe_grisea	Sordariomycetes	0
U00000962	maggripred_010676-T1	Magnaporthe_grisea	Sordariomycetes	0
U00000963	maggripred_010682-T1	Magnaporthe_grisea	Sordariomycetes	0
U00000964	maggripred_010737-T1	Magnaporthe_grisea	Sordariomycetes	0
U00000965	maggripred_010755-T1	Magnaporthe_grisea	Sordariomycetes	0
U00000966	maggripred_010756-T1	Magnaporthe_grisea	Sordariomycetes	0
U00000967	maggripred_010760-T1	Magnaporthe_grisea	Sordariomycetes	0
U00000968	maggripred_010779-T1	Magnaporthe_grisea	Sordariomycetes	0
U00000969	maggripred_010780-T1	Magnaporthe_grisea	Sordariomycetes	0
U00000970	maggripred_010812-T1	Magnaporthe_grisea	Sordariomycetes	0
U00000971	maggripred_010847-T1	Magnaporthe_grisea	Sordariomycetes	0
U00000972	maggripred_010860-T1	Magnaporthe_grisea	Sordariomycetes	0
U00000973	maggripred_010864-T1	Magnaporthe_grisea	Sordariomycetes	0
U00000974	maggripred_010874-T1	Magnaporthe_grisea	Sordariomycetes	0
U00000975	maggripred_010876-T1	Magnaporthe_grisea	Sordariomycetes	0
U00000976	maggripred_010880-T1	Magnaporthe_grisea	Sordariomycetes	0
U00000977	maggripred_010884-T1	Magnaporthe_grisea	Sordariomycetes	0
U00000978	maggripred_010886-T1	Magnaporthe_grisea	Sordariomycetes	0
U00000979	maggripred_010888-T1	Magnaporthe_grisea	Sordariomycetes	0
U00000980	maggripred_010900-T1	Magnaporthe_grisea	Sordariomycetes	0
U00000981	maggripred_010903-T1	Magnaporthe_grisea	Sordariomycetes	0
U00000982	maggripred_010926-T1	Magnaporthe_grisea	Sordariomycetes	0
U00000983	maggripred_010946-T1	Magnaporthe_grisea	Sordariomycetes	0
U00000984	maggripred_010947-T1	Magnaporthe_grisea	Sordariomycetes	0
U00000985	maggripred_010948-T1	Magnaporthe_grisea	Sordariomycetes	0
U00000986	pseaurpred_000007-T1	Pseudocyphellaria_aurata	Lecanoromycetidae	1
U00000987	pseaurpred_000009-T1	Pseudocyphellaria_aurata	Lecanoromycetidae	1
U00000988	pseaurpred_000056-T1	Pseudocyphellaria_aurata	Lecanoromycetidae	1
U00000989	pseaurpred_000066-T1	Pseudocyphellaria_aurata	Lecanoromycetidae	1
U00000990	pseaurpred_000070-T1	Pseudocyphellaria_aurata	Lecanoromycetidae	1
U00000991	pseaurpred_000074-T1	Pseudocyphellaria_aurata	Lecanoromycetidae	1
U00000992	pseaurpred_000201-T1	Pseudocyphellaria_aurata	Lecanoromycetidae	1
U00000993	pseaurpred_000354-T1	Pseudocyphellaria_aurata	Lecanoromycetidae	1
U00000994	pseaurpred_000361-T1	Pseudocyphellaria_aurata	Lecanoromycetidae	1
U00000995	pseaurpred_000465-T1	Pseudocyphellaria_aurata	Lecanoromycetidae	1
U00000996	pseaurpred_000496-T1	Pseudocyphellaria_aurata	Lecanoromycetidae	1
U00000997	pseaurpred_000499-T1	Pseudocyphellaria_aurata	Lecanoromycetidae	1
U00000998	pseaurpred_000501-T1	Pseudocyphellaria_aurata	Lecanoromycetidae	1
U00000999	pseaurpred_000502-T1	Pseudocyphellaria_aurata	Lecanoromycetidae	1
U00001000	pseaurpred_000658-T1	Pseudocyphellaria_aurata	Lecanoromycetidae	1
U00001001	pseaurpred_000691-T1	Pseudocyphellaria_aurata	Lecanoromycetidae	1
U00001002	pseaurpred_000713-T1	Pseudocyphellaria_aurata	Lecanoromycetidae	1
U00001003	pseaurpred_000778-T1	Pseudocyphellaria_aurata	Lecanoromycetidae	1
U00001004	pseaurpred_000847-T1	Pseudocyphellaria_aurata	Lecanoromycetidae	1
U00001005	pseaurpred_000918-T1	Pseudocyphellaria_aurata	Lecanoromycetidae	1
U00001006	pseaurpred_000941-T1	Pseudocyphellaria_aurata	Lecanoromycetidae	1
U00001007	pseaurpred_000961-T1	Pseudocyphellaria_aurata	Lecanoromycetidae	1
U00001008	pseaurpred_000975-T1	Pseudocyphellaria_aurata	Lecanoromycetidae	1
U00001009	pseaurpred_000993-T1	Pseudocyphellaria_aurata	Lecanoromycetidae	1
U00001010	pseaurpred_000996-T1	Pseudocyphellaria_aurata	Lecanoromycetidae	1
U00001011	pseaurpred_000997-T1	Pseudocyphellaria_aurata	Lecanoromycetidae	1
U00001012	pseaurpred_001036-T1	Pseudocyphellaria_aurata	Lecanoromycetidae	1
U00001013	pseaurpred_001052-T1	Pseudocyphellaria_aurata	Lecanoromycetidae	1
U00001014	pseaurpred_001074-T1	Pseudocyphellaria_aurata	Lecanoromycetidae	1
U00001015	pseaurpred_001224-T1	Pseudocyphellaria_aurata	Lecanoromycetidae	1
U00001016	pseaurpred_001226-T1	Pseudocyphellaria_aurata	Lecanoromycetidae	1
U00001017	pseaurpred_001332-T1	Pseudocyphellaria_aurata	Lecanoromycetidae	1
U00001018	pseaurpred_001334-T1	Pseudocyphellaria_aurata	Lecanoromycetidae	1
U00001019	pseaurpred_001337-T1	Pseudocyphellaria_aurata	Lecanoromycetidae	1
U00001020	pseaurpred_001344-T1	Pseudocyphellaria_aurata	Lecanoromycetidae	1
U00001021	pseaurpred_001380-T1	Pseudocyphellaria_aurata	Lecanoromycetidae	1
U00001022	pseaurpred_001440-T1	Pseudocyphellaria_aurata	Lecanoromycetidae	1
U00001023	pseaurpred_001444-T1	Pseudocyphellaria_aurata	Lecanoromycetidae	1
U00001024	pseaurpred_001471-T1	Pseudocyphellaria_aurata	Lecanoromycetidae	1
U00001025	pseaurpred_001485-T1	Pseudocyphellaria_aurata	Lecanoromycetidae	1
U00001026	pseaurpred_001509-T1	Pseudocyphellaria_aurata	Lecanoromycetidae	1
U00001027	pseaurpred_001716-T1	Pseudocyphellaria_aurata	Lecanoromycetidae	1
U00001028	pseaurpred_002014-T1	Pseudocyphellaria_aurata	Lecanoromycetidae	1
U00001029	pseaurpred_002134-T1	Pseudocyphellaria_aurata	Lecanoromycetidae	1
U00001030	pseaurpred_002156-T1	Pseudocyphellaria_aurata	Lecanoromycetidae	1
U00001031	pseaurpred_002164-T1	Pseudocyphellaria_aurata	Lecanoromycetidae	1
U00001032	pseaurpred_002222-T1	Pseudocyphellaria_aurata	Lecanoromycetidae	1
U00001033	pseaurpred_002255-T1	Pseudocyphellaria_aurata	Lecanoromycetidae	1
U00001034	pseaurpred_002258-T1	Pseudocyphellaria_aurata	Lecanoromycetidae	1
U00001035	pseaurpred_002271-T1	Pseudocyphellaria_aurata	Lecanoromycetidae	1
U00001036	pseaurpred_002282-T1	Pseudocyphellaria_aurata	Lecanoromycetidae	1
U00001037	pseaurpred_002345-T1	Pseudocyphellaria_aurata	Lecanoromycetidae	1
U00001038	pseaurpred_002364-T1	Pseudocyphellaria_aurata	Lecanoromycetidae	1
U00001039	pseaurpred_002399-T1	Pseudocyphellaria_aurata	Lecanoromycetidae	1
U00001040	pseaurpred_002473-T1	Pseudocyphellaria_aurata	Lecanoromycetidae	1
U00001041	pseaurpred_002538-T1	Pseudocyphellaria_aurata	Lecanoromycetidae	1
U00001042	pseaurpred_002578-T1	Pseudocyphellaria_aurata	Lecanoromycetidae	1
U00001043	pseaurpred_002635-T1	Pseudocyphellaria_aurata	Lecanoromycetidae	1
U00001044	pseaurpred_002710-T1	Pseudocyphellaria_aurata	Lecanoromycetidae	1
U00001045	pseaurpred_002711-T1	Pseudocyphellaria_aurata	Lecanoromycetidae	1
U00001046	pseaurpred_002725-T1	Pseudocyphellaria_aurata	Lecanoromycetidae	1
U00001047	pseaurpred_002752-T1	Pseudocyphellaria_aurata	Lecanoromycetidae	1
U00001048	pseaurpred_002814-T1	Pseudocyphellaria_aurata	Lecanoromycetidae	1
U00001049	pseaurpred_002829-T1	Pseudocyphellaria_aurata	Lecanoromycetidae	1
U00001050	pseaurpred_002915-T1	Pseudocyphellaria_aurata	Lecanoromycetidae	1
U00001051	pseaurpred_002937-T1	Pseudocyphellaria_aurata	Lecanoromycetidae	1
U00001052	pseaurpred_002966-T1	Pseudocyphellaria_aurata	Lecanoromycetidae	1
U00001053	pseaurpred_003053-T1	Pseudocyphellaria_aurata	Lecanoromycetidae	1
U00001054	pseaurpred_003135-T1	Pseudocyphellaria_aurata	Lecanoromycetidae	1
U00001055	pseaurpred_003136-T1	Pseudocyphellaria_aurata	Lecanoromycetidae	1
U00001056	pseaurpred_003175-T1	Pseudocyphellaria_aurata	Lecanoromycetidae	1
U00001057	pseaurpred_003201-T1	Pseudocyphellaria_aurata	Lecanoromycetidae	1
U00001058	pseaurpred_003211-T1	Pseudocyphellaria_aurata	Lecanoromycetidae	1
U00001059	pseaurpred_003265-T1	Pseudocyphellaria_aurata	Lecanoromycetidae	1
U00001060	pseaurpred_003318-T1	Pseudocyphellaria_aurata	Lecanoromycetidae	1
U00001061	pseaurpred_003379-T1	Pseudocyphellaria_aurata	Lecanoromycetidae	1
U00001062	pseaurpred_003406-T1	Pseudocyphellaria_aurata	Lecanoromycetidae	1
U00001063	pseaurpred_003407-T1	Pseudocyphellaria_aurata	Lecanoromycetidae	1
U00001064	pseaurpred_003410-T1	Pseudocyphellaria_aurata	Lecanoromycetidae	1
U00001065	pseaurpred_003425-T1	Pseudocyphellaria_aurata	Lecanoromycetidae	1
U00001066	pseaurpred_003448-T1	Pseudocyphellaria_aurata	Lecanoromycetidae	1
U00001067	pseaurpred_003470-T1	Pseudocyphellaria_aurata	Lecanoromycetidae	1
U00001068	pseaurpred_003553-T1	Pseudocyphellaria_aurata	Lecanoromycetidae	1
U00001069	pseaurpred_003622-T1	Pseudocyphellaria_aurata	Lecanoromycetidae	1
U00001070	pseaurpred_003645-T1	Pseudocyphellaria_aurata	Lecanoromycetidae	1
U00001071	pseaurpred_003649-T1	Pseudocyphellaria_aurata	Lecanoromycetidae	1
U00001072	pseaurpred_003718-T1	Pseudocyphellaria_aurata	Lecanoromycetidae	1
U00001073	pseaurpred_003861-T1	Pseudocyphellaria_aurata	Lecanoromycetidae	1
U00001074	pseaurpred_004119-T1	Pseudocyphellaria_aurata	Lecanoromycetidae	1
U00001075	pseaurpred_004163-T1	Pseudocyphellaria_aurata	Lecanoromycetidae	1
U00001076	pseaurpred_004164-T1	Pseudocyphellaria_aurata	Lecanoromycetidae	1
U00001077	pseaurpred_004173-T1	Pseudocyphellaria_aurata	Lecanoromycetidae	1
U00001078	pseaurpred_004196-T1	Pseudocyphellaria_aurata	Lecanoromycetidae	1
U00001079	pseaurpred_004210-T1	Pseudocyphellaria_aurata	Lecanoromycetidae	1
U00001080	pseaurpred_004220-T1	Pseudocyphellaria_aurata	Lecanoromycetidae	1
U00001081	pseaurpred_004332-T1	Pseudocyphellaria_aurata	Lecanoromycetidae	1
U00001082	pseaurpred_004398-T1	Pseudocyphellaria_aurata	Lecanoromycetidae	1
U00001083	pseaurpred_004428-T1	Pseudocyphellaria_aurata	Lecanoromycetidae	1
U00001084	pseaurpred_004459-T1	Pseudocyphellaria_aurata	Lecanoromycetidae	1
U00001085	pseaurpred_004584-T1	Pseudocyphellaria_aurata	Lecanoromycetidae	1
U00001086	pseaurpred_004672-T1	Pseudocyphellaria_aurata	Lecanoromycetidae	1
U00001087	pseaurpred_004680-T1	Pseudocyphellaria_aurata	Lecanoromycetidae	1
U00001088	pseaurpred_004693-T1	Pseudocyphellaria_aurata	Lecanoromycetidae	1
U00001089	pseaurpred_004699-T1	Pseudocyphellaria_aurata	Lecanoromycetidae	1
U00001090	pseaurpred_004712-T1	Pseudocyphellaria_aurata	Lecanoromycetidae	1
U00001091	pseaurpred_004768-T1	Pseudocyphellaria_aurata	Lecanoromycetidae	1
U00001092	pseaurpred_004795-T1	Pseudocyphellaria_aurata	Lecanoromycetidae	1
U00001093	pseaurpred_004820-T1	Pseudocyphellaria_aurata	Lecanoromycetidae	1
U00001094	pseaurpred_004874-T1	Pseudocyphellaria_aurata	Lecanoromycetidae	1
U00001095	pseaurpred_004906-T1	Pseudocyphellaria_aurata	Lecanoromycetidae	1
U00001096	pseaurpred_004967-T1	Pseudocyphellaria_aurata	Lecanoromycetidae	1
U00001097	pseaurpred_004977-T1	Pseudocyphellaria_aurata	Lecanoromycetidae	1
U00001098	pseaurpred_005024-T1	Pseudocyphellaria_aurata	Lecanoromycetidae	1
U00001099	pseaurpred_005043-T1	Pseudocyphellaria_aurata	Lecanoromycetidae	1
U00001100	pseaurpred_005114-T1	Pseudocyphellaria_aurata	Lecanoromycetidae	1
U00001101	pseaurpred_005177-T1	Pseudocyphellaria_aurata	Lecanoromycetidae	1
U00001102	pseaurpred_005196-T1	Pseudocyphellaria_aurata	Lecanoromycetidae	1
U00001103	pseaurpred_005228-T1	Pseudocyphellaria_aurata	Lecanoromycetidae	1
U00001104	pseaurpred_005245-T1	Pseudocyphellaria_aurata	Lecanoromycetidae	1
U00001105	pseaurpred_005250-T1	Pseudocyphellaria_aurata	Lecanoromycetidae	1
U00001106	pseaurpred_005259-T1	Pseudocyphellaria_aurata	Lecanoromycetidae	1
U00001107	pseaurpred_005386-T1	Pseudocyphellaria_aurata	Lecanoromycetidae	1
U00001108	pseaurpred_005394-T1	Pseudocyphellaria_aurata	Lecanoromycetidae	1
U00001109	pseaurpred_005411-T1	Pseudocyphellaria_aurata	Lecanoromycetidae	1
U00001110	pseaurpred_005438-T1	Pseudocyphellaria_aurata	Lecanoromycetidae	1
U00001111	pseaurpred_005506-T1	Pseudocyphellaria_aurata	Lecanoromycetidae	1
U00001112	pseaurpred_005537-T1	Pseudocyphellaria_aurata	Lecanoromycetidae	1
U00001113	pseaurpred_005545-T1	Pseudocyphellaria_aurata	Lecanoromycetidae	1
U00001114	pseaurpred_005546-T1	Pseudocyphellaria_aurata	Lecanoromycetidae	1
U00001115	pseaurpred_005620-T1	Pseudocyphellaria_aurata	Lecanoromycetidae	1
U00001116	pseaurpred_005639-T1	Pseudocyphellaria_aurata	Lecanoromycetidae	1
U00001117	pseaurpred_005655-T1	Pseudocyphellaria_aurata	Lecanoromycetidae	1
U00001118	pseaurpred_005740-T1	Pseudocyphellaria_aurata	Lecanoromycetidae	1
U00001119	pseaurpred_005799-T1	Pseudocyphellaria_aurata	Lecanoromycetidae	1
U00001120	pseaurpred_005870-T1	Pseudocyphellaria_aurata	Lecanoromycetidae	1
U00001121	pseaurpred_005894-T1	Pseudocyphellaria_aurata	Lecanoromycetidae	1
U00001122	pseaurpred_005914-T1	Pseudocyphellaria_aurata	Lecanoromycetidae	1
U00001123	pseaurpred_005920-T1	Pseudocyphellaria_aurata	Lecanoromycetidae	1
U00001124	pseaurpred_005974-T1	Pseudocyphellaria_aurata	Lecanoromycetidae	1
U00001125	pseaurpred_006005-T1	Pseudocyphellaria_aurata	Lecanoromycetidae	1
U00001126	pseaurpred_006023-T1	Pseudocyphellaria_aurata	Lecanoromycetidae	1
U00001127	pseaurpred_006182-T1	Pseudocyphellaria_aurata	Lecanoromycetidae	1
U00001128	pseaurpred_006196-T1	Pseudocyphellaria_aurata	Lecanoromycetidae	1
U00001129	pseaurpred_006229-T1	Pseudocyphellaria_aurata	Lecanoromycetidae	1
U00001130	pseaurpred_006261-T1	Pseudocyphellaria_aurata	Lecanoromycetidae	1
U00001131	pseaurpred_006297-T1	Pseudocyphellaria_aurata	Lecanoromycetidae	1
U00001132	pseaurpred_006347-T1	Pseudocyphellaria_aurata	Lecanoromycetidae	1
U00001133	pseaurpred_006384-T1	Pseudocyphellaria_aurata	Lecanoromycetidae	1
U00001134	pseaurpred_006387-T1	Pseudocyphellaria_aurata	Lecanoromycetidae	1
U00001135	pseaurpred_006681-T1	Pseudocyphellaria_aurata	Lecanoromycetidae	1
U00001136	pseaurpred_006705-T1	Pseudocyphellaria_aurata	Lecanoromycetidae	1
U00001137	pseaurpred_006706-T1	Pseudocyphellaria_aurata	Lecanoromycetidae	1
U00001138	pseaurpred_006780-T1	Pseudocyphellaria_aurata	Lecanoromycetidae	1
U00001139	pseaurpred_006781-T1	Pseudocyphellaria_aurata	Lecanoromycetidae	1
U00001140	pseaurpred_006784-T1	Pseudocyphellaria_aurata	Lecanoromycetidae	1
U00001141	pseaurpred_006834-T1	Pseudocyphellaria_aurata	Lecanoromycetidae	1
U00001142	pseaurpred_006853-T1	Pseudocyphellaria_aurata	Lecanoromycetidae	1
U00001143	pseaurpred_006893-T1	Pseudocyphellaria_aurata	Lecanoromycetidae	1
U00001144	pseaurpred_006987-T1	Pseudocyphellaria_aurata	Lecanoromycetidae	1
U00001145	pseaurpred_007039-T1	Pseudocyphellaria_aurata	Lecanoromycetidae	1
U00001146	pseaurpred_007071-T1	Pseudocyphellaria_aurata	Lecanoromycetidae	1
U00001147	pseaurpred_007073-T1	Pseudocyphellaria_aurata	Lecanoromycetidae	1
U00001148	pseaurpred_007102-T1	Pseudocyphellaria_aurata	Lecanoromycetidae	1
U00001149	pseaurpred_007123-T1	Pseudocyphellaria_aurata	Lecanoromycetidae	1
U00001150	pseaurpred_007178-T1	Pseudocyphellaria_aurata	Lecanoromycetidae	1
U00001151	pseaurpred_007206-T1	Pseudocyphellaria_aurata	Lecanoromycetidae	1
U00001152	pseaurpred_007240-T1	Pseudocyphellaria_aurata	Lecanoromycetidae	1
U00001153	pseaurpred_007242-T1	Pseudocyphellaria_aurata	Lecanoromycetidae	1
U00001154	pseaurpred_007300-T1	Pseudocyphellaria_aurata	Lecanoromycetidae	1
U00001155	pseaurpred_007376-T1	Pseudocyphellaria_aurata	Lecanoromycetidae	1
U00001156	pseaurpred_007407-T1	Pseudocyphellaria_aurata	Lecanoromycetidae	1
U00001157	pseaurpred_007421-T1	Pseudocyphellaria_aurata	Lecanoromycetidae	1
U00001158	pseaurpred_007498-T1	Pseudocyphellaria_aurata	Lecanoromycetidae	1
U00001159	pseaurpred_007529-T1	Pseudocyphellaria_aurata	Lecanoromycetidae	1
U00001160	pseaurpred_007728-T1	Pseudocyphellaria_aurata	Lecanoromycetidae	1
U00001161	pseaurpred_007740-T1	Pseudocyphellaria_aurata	Lecanoromycetidae	1
U00001162	pseaurpred_007747-T1	Pseudocyphellaria_aurata	Lecanoromycetidae	1
U00001163	pseaurpred_007783-T1	Pseudocyphellaria_aurata	Lecanoromycetidae	1
U00001164	pseaurpred_007887-T1	Pseudocyphellaria_aurata	Lecanoromycetidae	1
U00001165	pseaurpred_007889-T1	Pseudocyphellaria_aurata	Lecanoromycetidae	1
U00001166	pseaurpred_007894-T1	Pseudocyphellaria_aurata	Lecanoromycetidae	1
U00001167	pseaurpred_007895-T1	Pseudocyphellaria_aurata	Lecanoromycetidae	1
U00001168	pseaurpred_007950-T1	Pseudocyphellaria_aurata	Lecanoromycetidae	1
U00001169	pseaurpred_007974-T1	Pseudocyphellaria_aurata	Lecanoromycetidae	1
U00001170	pseaurpred_008062-T1	Pseudocyphellaria_aurata	Lecanoromycetidae	1
U00001171	pseaurpred_008111-T1	Pseudocyphellaria_aurata	Lecanoromycetidae	1
U00001172	pseaurpred_008118-T1	Pseudocyphellaria_aurata	Lecanoromycetidae	1
U00001173	pseaurpred_008120-T1	Pseudocyphellaria_aurata	Lecanoromycetidae	1
U00001174	pseaurpred_008130-T1	Pseudocyphellaria_aurata	Lecanoromycetidae	1
U00001175	pseaurpred_008154-T1	Pseudocyphellaria_aurata	Lecanoromycetidae	1
U00001176	pseaurpred_008156-T1	Pseudocyphellaria_aurata	Lecanoromycetidae	1
U00001177	pseaurpred_008245-T1	Pseudocyphellaria_aurata	Lecanoromycetidae	1
U00001178	pseaurpred_008312-T1	Pseudocyphellaria_aurata	Lecanoromycetidae	1
U00001179	pseaurpred_008378-T1	Pseudocyphellaria_aurata	Lecanoromycetidae	1
U00001180	pseaurpred_008406-T1	Pseudocyphellaria_aurata	Lecanoromycetidae	1
U00001181	pseaurpred_008546-T1	Pseudocyphellaria_aurata	Lecanoromycetidae	1
U00001182	pseaurpred_008567-T1	Pseudocyphellaria_aurata	Lecanoromycetidae	1
U00001183	pseaurpred_008658-T1	Pseudocyphellaria_aurata	Lecanoromycetidae	1
U00001184	pseaurpred_008798-T1	Pseudocyphellaria_aurata	Lecanoromycetidae	1
U00001185	pseaurpred_008821-T1	Pseudocyphellaria_aurata	Lecanoromycetidae	1
U00001186	pseaurpred_008862-T1	Pseudocyphellaria_aurata	Lecanoromycetidae	1
U00001187	pseaurpred_008885-T1	Pseudocyphellaria_aurata	Lecanoromycetidae	1
U00001188	pseaurpred_008894-T1	Pseudocyphellaria_aurata	Lecanoromycetidae	1
U00001189	pseaurpred_008962-T1	Pseudocyphellaria_aurata	Lecanoromycetidae	1
U00001190	pseaurpred_008980-T1	Pseudocyphellaria_aurata	Lecanoromycetidae	1
U00001191	pseaurpred_008995-T1	Pseudocyphellaria_aurata	Lecanoromycetidae	1
U00001192	pseaurpred_009016-T1	Pseudocyphellaria_aurata	Lecanoromycetidae	1
U00001193	pseaurpred_009029-T1	Pseudocyphellaria_aurata	Lecanoromycetidae	1
U00001194	pseaurpred_009085-T1	Pseudocyphellaria_aurata	Lecanoromycetidae	1
U00001195	pseaurpred_009237-T1	Pseudocyphellaria_aurata	Lecanoromycetidae	1
U00001196	pseaurpred_009282-T1	Pseudocyphellaria_aurata	Lecanoromycetidae	1
U00001197	pseaurpred_009388-T1	Pseudocyphellaria_aurata	Lecanoromycetidae	1
U00001198	pseaurpred_009392-T1	Pseudocyphellaria_aurata	Lecanoromycetidae	1
U00001199	pseaurpred_009427-T1	Pseudocyphellaria_aurata	Lecanoromycetidae	1
U00001200	pseaurpred_009485-T1	Pseudocyphellaria_aurata	Lecanoromycetidae	1
U00001201	pseaurpred_009495-T1	Pseudocyphellaria_aurata	Lecanoromycetidae	1
U00001202	pseaurpred_009507-T1	Pseudocyphellaria_aurata	Lecanoromycetidae	1
U00001203	pseaurpred_009558-T1	Pseudocyphellaria_aurata	Lecanoromycetidae	1
U00001204	pseaurpred_009723-T1	Pseudocyphellaria_aurata	Lecanoromycetidae	1
U00001205	pseaurpred_009757-T1	Pseudocyphellaria_aurata	Lecanoromycetidae	1
U00001206	pseaurpred_009779-T1	Pseudocyphellaria_aurata	Lecanoromycetidae	1
U00001207	pseaurpred_009793-T1	Pseudocyphellaria_aurata	Lecanoromycetidae	1
U00001208	pseaurpred_009813-T1	Pseudocyphellaria_aurata	Lecanoromycetidae	1
U00001209	podanspred_000009-T1	Podospora_anserina	Sordariomycetes	0
U00001210	podanspred_000055-T1	Podospora_anserina	Sordariomycetes	0
U00001211	podanspred_000103-T1	Podospora_anserina	Sordariomycetes	0
U00001212	podanspred_000164-T1	Podospora_anserina	Sordariomycetes	0
U00001213	podanspred_000173-T1	Podospora_anserina	Sordariomycetes	0
U00001214	podanspred_000285-T1	Podospora_anserina	Sordariomycetes	0
U00001215	podanspred_000427-T1	Podospora_anserina	Sordariomycetes	0
U00001216	podanspred_000428-T1	Podospora_anserina	Sordariomycetes	0
U00001217	podanspred_000438-T1	Podospora_anserina	Sordariomycetes	0
U00001218	podanspred_000497-T1	Podospora_anserina	Sordariomycetes	0
U00001219	podanspred_000501-T1	Podospora_anserina	Sordariomycetes	0
U00001220	podanspred_000546-T1	Podospora_anserina	Sordariomycetes	0
U00001221	podanspred_000590-T1	Podospora_anserina	Sordariomycetes	0
U00001222	podanspred_000602-T1	Podospora_anserina	Sordariomycetes	0
U00001223	podanspred_000617-T1	Podospora_anserina	Sordariomycetes	0
U00001224	podanspred_000673-T1	Podospora_anserina	Sordariomycetes	0
U00001225	podanspred_000725-T1	Podospora_anserina	Sordariomycetes	0
U00001226	podanspred_000733-T1	Podospora_anserina	Sordariomycetes	0
U00001227	podanspred_000734-T1	Podospora_anserina	Sordariomycetes	0
U00001228	podanspred_000746-T1	Podospora_anserina	Sordariomycetes	0
U00001229	podanspred_000752-T1	Podospora_anserina	Sordariomycetes	0
U00001230	podanspred_000757-T1	Podospora_anserina	Sordariomycetes	0
U00001231	podanspred_000777-T1	Podospora_anserina	Sordariomycetes	0
U00001232	podanspred_000857-T1	Podospora_anserina	Sordariomycetes	0
U00001233	podanspred_000899-T1	Podospora_anserina	Sordariomycetes	0
U00001234	podanspred_000935-T1	Podospora_anserina	Sordariomycetes	0
U00001235	podanspred_000958-T1	Podospora_anserina	Sordariomycetes	0
U00001236	podanspred_000962-T1	Podospora_anserina	Sordariomycetes	0
U00001237	podanspred_000976-T1	Podospora_anserina	Sordariomycetes	0
U00001238	podanspred_000979-T1	Podospora_anserina	Sordariomycetes	0
U00001239	podanspred_001023-T1	Podospora_anserina	Sordariomycetes	0
U00001240	podanspred_001046-T1	Podospora_anserina	Sordariomycetes	0
U00001241	podanspred_001050-T1	Podospora_anserina	Sordariomycetes	0
U00001242	podanspred_001064-T1	Podospora_anserina	Sordariomycetes	0
U00001243	podanspred_001065-T1	Podospora_anserina	Sordariomycetes	0
U00001244	podanspred_001161-T1	Podospora_anserina	Sordariomycetes	0
U00001245	podanspred_001178-T1	Podospora_anserina	Sordariomycetes	0
U00001246	podanspred_001202-T1	Podospora_anserina	Sordariomycetes	0
U00001247	podanspred_001281-T1	Podospora_anserina	Sordariomycetes	0
U00001248	podanspred_001311-T1	Podospora_anserina	Sordariomycetes	0
U00001249	podanspred_001330-T1	Podospora_anserina	Sordariomycetes	0
U00001250	podanspred_001372-T1	Podospora_anserina	Sordariomycetes	0
U00001251	podanspred_001376-T1	Podospora_anserina	Sordariomycetes	0
U00001252	podanspred_001398-T1	Podospora_anserina	Sordariomycetes	0
U00001253	podanspred_001442-T1	Podospora_anserina	Sordariomycetes	0
U00001254	podanspred_001455-T1	Podospora_anserina	Sordariomycetes	0
U00001255	podanspred_001460-T1	Podospora_anserina	Sordariomycetes	0
U00001256	podanspred_001512-T1	Podospora_anserina	Sordariomycetes	0
U00001257	podanspred_001522-T1	Podospora_anserina	Sordariomycetes	0
U00001258	podanspred_001530-T1	Podospora_anserina	Sordariomycetes	0
U00001259	podanspred_001534-T1	Podospora_anserina	Sordariomycetes	0
U00001260	podanspred_001551-T1	Podospora_anserina	Sordariomycetes	0
U00001261	podanspred_001552-T1	Podospora_anserina	Sordariomycetes	0
U00001262	podanspred_001553-T1	Podospora_anserina	Sordariomycetes	0
U00001263	podanspred_001558-T1	Podospora_anserina	Sordariomycetes	0
U00001264	podanspred_001571-T1	Podospora_anserina	Sordariomycetes	0
U00001265	podanspred_001574-T1	Podospora_anserina	Sordariomycetes	0
U00001266	podanspred_001621-T1	Podospora_anserina	Sordariomycetes	0
U00001267	podanspred_001637-T1	Podospora_anserina	Sordariomycetes	0
U00001268	podanspred_001744-T1	Podospora_anserina	Sordariomycetes	0
U00001269	podanspred_001807-T1	Podospora_anserina	Sordariomycetes	0
U00001270	podanspred_001937-T1	Podospora_anserina	Sordariomycetes	0
U00001271	podanspred_002135-T1	Podospora_anserina	Sordariomycetes	0
U00001272	podanspred_002244-T1	Podospora_anserina	Sordariomycetes	0
U00001273	podanspred_002274-T1	Podospora_anserina	Sordariomycetes	0
U00001274	podanspred_002276-T1	Podospora_anserina	Sordariomycetes	0
U00001275	podanspred_002289-T1	Podospora_anserina	Sordariomycetes	0
U00001276	podanspred_002331-T1	Podospora_anserina	Sordariomycetes	0
U00001277	podanspred_002345-T1	Podospora_anserina	Sordariomycetes	0
U00001278	podanspred_002351-T1	Podospora_anserina	Sordariomycetes	0
U00001279	podanspred_002371-T1	Podospora_anserina	Sordariomycetes	0
U00001280	podanspred_002387-T1	Podospora_anserina	Sordariomycetes	0
U00001281	podanspred_002399-T1	Podospora_anserina	Sordariomycetes	0
U00001282	podanspred_002403-T1	Podospora_anserina	Sordariomycetes	0
U00001283	podanspred_002407-T1	Podospora_anserina	Sordariomycetes	0
U00001284	podanspred_002434-T1	Podospora_anserina	Sordariomycetes	0
U00001285	podanspred_002458-T1	Podospora_anserina	Sordariomycetes	0
U00001286	podanspred_002464-T1	Podospora_anserina	Sordariomycetes	0
U00001287	podanspred_002473-T1	Podospora_anserina	Sordariomycetes	0
U00001288	podanspred_002479-T1	Podospora_anserina	Sordariomycetes	0
U00001289	podanspred_002520-T1	Podospora_anserina	Sordariomycetes	0
U00001290	podanspred_002551-T1	Podospora_anserina	Sordariomycetes	0
U00001291	podanspred_002559-T1	Podospora_anserina	Sordariomycetes	0
U00001292	podanspred_002572-T1	Podospora_anserina	Sordariomycetes	0
U00001293	podanspred_002579-T1	Podospora_anserina	Sordariomycetes	0
U00001294	podanspred_002597-T1	Podospora_anserina	Sordariomycetes	0
U00001295	podanspred_002657-T1	Podospora_anserina	Sordariomycetes	0
U00001296	podanspred_002711-T1	Podospora_anserina	Sordariomycetes	0
U00001297	podanspred_002796-T1	Podospora_anserina	Sordariomycetes	0
U00001298	podanspred_002842-T1	Podospora_anserina	Sordariomycetes	0
U00001299	podanspred_002850-T1	Podospora_anserina	Sordariomycetes	0
U00001300	podanspred_002877-T1	Podospora_anserina	Sordariomycetes	0
U00001301	podanspred_002931-T1	Podospora_anserina	Sordariomycetes	0
U00001302	podanspred_002961-T1	Podospora_anserina	Sordariomycetes	0
U00001303	podanspred_002964-T1	Podospora_anserina	Sordariomycetes	0
U00001304	podanspred_002988-T1	Podospora_anserina	Sordariomycetes	0
U00001305	podanspred_003008-T1	Podospora_anserina	Sordariomycetes	0
U00001306	podanspred_003031-T1	Podospora_anserina	Sordariomycetes	0
U00001307	podanspred_003058-T1	Podospora_anserina	Sordariomycetes	0
U00001308	podanspred_003066-T1	Podospora_anserina	Sordariomycetes	0
U00001309	podanspred_003084-T1	Podospora_anserina	Sordariomycetes	0
U00001310	podanspred_003121-T1	Podospora_anserina	Sordariomycetes	0
U00001311	podanspred_003213-T1	Podospora_anserina	Sordariomycetes	0
U00001312	podanspred_003256-T1	Podospora_anserina	Sordariomycetes	0
U00001313	podanspred_003270-T1	Podospora_anserina	Sordariomycetes	0
U00001314	podanspred_003313-T1	Podospora_anserina	Sordariomycetes	0
U00001315	podanspred_003317-T1	Podospora_anserina	Sordariomycetes	0
U00001316	podanspred_003332-T1	Podospora_anserina	Sordariomycetes	0
U00001317	podanspred_003334-T1	Podospora_anserina	Sordariomycetes	0
U00001318	podanspred_003380-T1	Podospora_anserina	Sordariomycetes	0
U00001319	podanspred_003394-T1	Podospora_anserina	Sordariomycetes	0
U00001320	podanspred_003396-T1	Podospora_anserina	Sordariomycetes	0
U00001321	podanspred_003397-T1	Podospora_anserina	Sordariomycetes	0
U00001322	podanspred_003437-T1	Podospora_anserina	Sordariomycetes	0
U00001323	podanspred_003635-T1	Podospora_anserina	Sordariomycetes	0
U00001324	podanspred_003725-T1	Podospora_anserina	Sordariomycetes	0
U00001325	podanspred_003753-T1	Podospora_anserina	Sordariomycetes	0
U00001326	podanspred_003853-T1	Podospora_anserina	Sordariomycetes	0
U00001327	podanspred_003856-T1	Podospora_anserina	Sordariomycetes	0
U00001328	podanspred_003973-T1	Podospora_anserina	Sordariomycetes	0
U00001329	podanspred_003982-T1	Podospora_anserina	Sordariomycetes	0
U00001330	podanspred_003992-T1	Podospora_anserina	Sordariomycetes	0
U00001331	podanspred_003998-T1	Podospora_anserina	Sordariomycetes	0
U00001332	podanspred_004017-T1	Podospora_anserina	Sordariomycetes	0
U00001333	podanspred_004023-T1	Podospora_anserina	Sordariomycetes	0
U00001334	podanspred_004041-T1	Podospora_anserina	Sordariomycetes	0
U00001335	podanspred_004057-T1	Podospora_anserina	Sordariomycetes	0
U00001336	podanspred_004092-T1	Podospora_anserina	Sordariomycetes	0
U00001337	podanspred_004161-T1	Podospora_anserina	Sordariomycetes	0
U00001338	podanspred_004193-T1	Podospora_anserina	Sordariomycetes	0
U00001339	podanspred_004292-T1	Podospora_anserina	Sordariomycetes	0
U00001340	podanspred_004321-T1	Podospora_anserina	Sordariomycetes	0
U00001341	podanspred_004467-T1	Podospora_anserina	Sordariomycetes	0
U00001342	podanspred_004510-T1	Podospora_anserina	Sordariomycetes	0
U00001343	podanspred_004512-T1	Podospora_anserina	Sordariomycetes	0
U00001344	podanspred_004561-T1	Podospora_anserina	Sordariomycetes	0
U00001345	podanspred_004591-T1	Podospora_anserina	Sordariomycetes	0
U00001346	podanspred_004600-T1	Podospora_anserina	Sordariomycetes	0
U00001347	podanspred_004603-T1	Podospora_anserina	Sordariomycetes	0
U00001348	podanspred_004655-T1	Podospora_anserina	Sordariomycetes	0
U00001349	podanspred_004667-T1	Podospora_anserina	Sordariomycetes	0
U00001350	podanspred_004669-T1	Podospora_anserina	Sordariomycetes	0
U00001351	podanspred_004704-T1	Podospora_anserina	Sordariomycetes	0
U00001352	podanspred_004730-T1	Podospora_anserina	Sordariomycetes	0
U00001353	podanspred_004737-T1	Podospora_anserina	Sordariomycetes	0
U00001354	podanspred_004741-T1	Podospora_anserina	Sordariomycetes	0
U00001355	podanspred_004762-T1	Podospora_anserina	Sordariomycetes	0
U00001356	podanspred_004770-T1	Podospora_anserina	Sordariomycetes	0
U00001357	podanspred_004829-T1	Podospora_anserina	Sordariomycetes	0
U00001358	podanspred_004840-T1	Podospora_anserina	Sordariomycetes	0
U00001359	podanspred_004859-T1	Podospora_anserina	Sordariomycetes	0
U00001360	podanspred_004879-T1	Podospora_anserina	Sordariomycetes	0
U00001361	podanspred_004891-T1	Podospora_anserina	Sordariomycetes	0
U00001362	podanspred_004902-T1	Podospora_anserina	Sordariomycetes	0
U00001363	podanspred_004926-T1	Podospora_anserina	Sordariomycetes	0
U00001364	podanspred_004986-T1	Podospora_anserina	Sordariomycetes	0
U00001365	podanspred_004994-T1	Podospora_anserina	Sordariomycetes	0
U00001366	podanspred_005058-T1	Podospora_anserina	Sordariomycetes	0
U00001367	podanspred_005096-T1	Podospora_anserina	Sordariomycetes	0
U00001368	podanspred_005139-T1	Podospora_anserina	Sordariomycetes	0
U00001369	podanspred_005140-T1	Podospora_anserina	Sordariomycetes	0
U00001370	podanspred_005201-T1	Podospora_anserina	Sordariomycetes	0
U00001371	podanspred_005212-T1	Podospora_anserina	Sordariomycetes	0
U00001372	podanspred_005228-T1	Podospora_anserina	Sordariomycetes	0
U00001373	podanspred_005229-T1	Podospora_anserina	Sordariomycetes	0
U00001374	podanspred_005231-T1	Podospora_anserina	Sordariomycetes	0
U00001375	podanspred_005252-T1	Podospora_anserina	Sordariomycetes	0
U00001376	podanspred_005254-T1	Podospora_anserina	Sordariomycetes	0
U00001377	podanspred_005255-T1	Podospora_anserina	Sordariomycetes	0
U00001378	podanspred_005258-T1	Podospora_anserina	Sordariomycetes	0
U00001379	podanspred_005270-T1	Podospora_anserina	Sordariomycetes	0
U00001380	podanspred_005273-T1	Podospora_anserina	Sordariomycetes	0
U00001381	podanspred_005283-T1	Podospora_anserina	Sordariomycetes	0
U00001382	podanspred_005330-T1	Podospora_anserina	Sordariomycetes	0
U00001383	podanspred_005415-T1	Podospora_anserina	Sordariomycetes	0
U00001384	podanspred_005468-T1	Podospora_anserina	Sordariomycetes	0
U00001385	podanspred_005470-T1	Podospora_anserina	Sordariomycetes	0
U00001386	podanspred_005474-T1	Podospora_anserina	Sordariomycetes	0
U00001387	podanspred_005515-T1	Podospora_anserina	Sordariomycetes	0
U00001388	podanspred_005519-T1	Podospora_anserina	Sordariomycetes	0
U00001389	podanspred_005546-T1	Podospora_anserina	Sordariomycetes	0
U00001390	podanspred_005552-T1	Podospora_anserina	Sordariomycetes	0
U00001391	podanspred_005559-T1	Podospora_anserina	Sordariomycetes	0
U00001392	podanspred_005588-T1	Podospora_anserina	Sordariomycetes	0
U00001393	podanspred_005607-T1	Podospora_anserina	Sordariomycetes	0
U00001394	podanspred_005637-T1	Podospora_anserina	Sordariomycetes	0
U00001395	podanspred_005669-T1	Podospora_anserina	Sordariomycetes	0
U00001396	podanspred_005712-T1	Podospora_anserina	Sordariomycetes	0
U00001397	podanspred_005719-T1	Podospora_anserina	Sordariomycetes	0
U00001398	podanspred_005725-T1	Podospora_anserina	Sordariomycetes	0
U00001399	podanspred_005743-T1	Podospora_anserina	Sordariomycetes	0
U00001400	podanspred_005792-T1	Podospora_anserina	Sordariomycetes	0
U00001401	podanspred_005794-T1	Podospora_anserina	Sordariomycetes	0
U00001402	podanspred_005814-T1	Podospora_anserina	Sordariomycetes	0
U00001403	podanspred_005824-T1	Podospora_anserina	Sordariomycetes	0
U00001404	podanspred_005831-T1	Podospora_anserina	Sordariomycetes	0
U00001405	podanspred_005847-T1	Podospora_anserina	Sordariomycetes	0
U00001406	podanspred_005865-T1	Podospora_anserina	Sordariomycetes	0
U00001407	podanspred_005887-T1	Podospora_anserina	Sordariomycetes	0
U00001408	podanspred_005916-T1	Podospora_anserina	Sordariomycetes	0
U00001409	podanspred_005974-T1	Podospora_anserina	Sordariomycetes	0
U00001410	podanspred_006011-T1	Podospora_anserina	Sordariomycetes	0
U00001411	podanspred_006035-T1	Podospora_anserina	Sordariomycetes	0
U00001412	podanspred_006036-T1	Podospora_anserina	Sordariomycetes	0
U00001413	podanspred_006077-T1	Podospora_anserina	Sordariomycetes	0
U00001414	podanspred_006156-T1	Podospora_anserina	Sordariomycetes	0
U00001415	podanspred_006193-T1	Podospora_anserina	Sordariomycetes	0
U00001416	podanspred_006196-T1	Podospora_anserina	Sordariomycetes	0
U00001417	podanspred_006234-T1	Podospora_anserina	Sordariomycetes	0
U00001418	podanspred_006238-T1	Podospora_anserina	Sordariomycetes	0
U00001419	podanspred_006267-T1	Podospora_anserina	Sordariomycetes	0
U00001420	podanspred_006275-T1	Podospora_anserina	Sordariomycetes	0
U00001421	podanspred_006289-T1	Podospora_anserina	Sordariomycetes	0
U00001422	podanspred_006293-T1	Podospora_anserina	Sordariomycetes	0
U00001423	podanspred_006312-T1	Podospora_anserina	Sordariomycetes	0
U00001424	podanspred_006322-T1	Podospora_anserina	Sordariomycetes	0
U00001425	podanspred_006376-T1	Podospora_anserina	Sordariomycetes	0
U00001426	podanspred_006443-T1	Podospora_anserina	Sordariomycetes	0
U00001427	podanspred_006485-T1	Podospora_anserina	Sordariomycetes	0
U00001428	podanspred_006514-T1	Podospora_anserina	Sordariomycetes	0
U00001429	podanspred_006556-T1	Podospora_anserina	Sordariomycetes	0
U00001430	podanspred_006557-T1	Podospora_anserina	Sordariomycetes	0
U00001431	podanspred_006570-T1	Podospora_anserina	Sordariomycetes	0
U00001432	podanspred_006609-T1	Podospora_anserina	Sordariomycetes	0
U00001433	podanspred_006618-T1	Podospora_anserina	Sordariomycetes	0
U00001434	podanspred_006621-T1	Podospora_anserina	Sordariomycetes	0
U00001435	podanspred_006660-T1	Podospora_anserina	Sordariomycetes	0
U00001436	podanspred_006665-T1	Podospora_anserina	Sordariomycetes	0
U00001437	podanspred_006666-T1	Podospora_anserina	Sordariomycetes	0
U00001438	podanspred_006674-T1	Podospora_anserina	Sordariomycetes	0
U00001439	podanspred_006684-T1	Podospora_anserina	Sordariomycetes	0
U00001440	podanspred_006687-T1	Podospora_anserina	Sordariomycetes	0
U00001441	podanspred_006728-T1	Podospora_anserina	Sordariomycetes	0
U00001442	podanspred_006730-T1	Podospora_anserina	Sordariomycetes	0
U00001443	podanspred_006786-T1	Podospora_anserina	Sordariomycetes	0
U00001444	podanspred_006850-T1	Podospora_anserina	Sordariomycetes	0
U00001445	podanspred_006874-T1	Podospora_anserina	Sordariomycetes	0
U00001446	podanspred_006924-T1	Podospora_anserina	Sordariomycetes	0
U00001447	podanspred_006928-T1	Podospora_anserina	Sordariomycetes	0
U00001448	podanspred_006933-T1	Podospora_anserina	Sordariomycetes	0
U00001449	podanspred_006945-T1	Podospora_anserina	Sordariomycetes	0
U00001450	podanspred_006963-T1	Podospora_anserina	Sordariomycetes	0
U00001451	podanspred_006964-T1	Podospora_anserina	Sordariomycetes	0
U00001452	podanspred_006979-T1	Podospora_anserina	Sordariomycetes	0
U00001453	podanspred_006984-T1	Podospora_anserina	Sordariomycetes	0
U00001454	podanspred_006985-T1	Podospora_anserina	Sordariomycetes	0
U00001455	podanspred_006986-T1	Podospora_anserina	Sordariomycetes	0
U00001456	podanspred_007035-T1	Podospora_anserina	Sordariomycetes	0
U00001457	podanspred_007058-T1	Podospora_anserina	Sordariomycetes	0
U00001458	podanspred_007067-T1	Podospora_anserina	Sordariomycetes	0
U00001459	podanspred_007079-T1	Podospora_anserina	Sordariomycetes	0
U00001460	podanspred_007083-T1	Podospora_anserina	Sordariomycetes	0
U00001461	podanspred_007091-T1	Podospora_anserina	Sordariomycetes	0
U00001462	podanspred_007103-T1	Podospora_anserina	Sordariomycetes	0
U00001463	podanspred_007112-T1	Podospora_anserina	Sordariomycetes	0
U00001464	podanspred_007113-T1	Podospora_anserina	Sordariomycetes	0
U00001465	podanspred_007128-T1	Podospora_anserina	Sordariomycetes	0
U00001466	podanspred_007132-T1	Podospora_anserina	Sordariomycetes	0
U00001467	podanspred_007140-T1	Podospora_anserina	Sordariomycetes	0
U00001468	podanspred_007148-T1	Podospora_anserina	Sordariomycetes	0
U00001469	podanspred_007152-T1	Podospora_anserina	Sordariomycetes	0
U00001470	podanspred_007173-T1	Podospora_anserina	Sordariomycetes	0
U00001471	podanspred_007174-T1	Podospora_anserina	Sordariomycetes	0
U00001472	podanspred_007180-T1	Podospora_anserina	Sordariomycetes	0
U00001473	podanspred_007196-T1	Podospora_anserina	Sordariomycetes	0
U00001474	podanspred_007211-T1	Podospora_anserina	Sordariomycetes	0
U00001475	podanspred_007248-T1	Podospora_anserina	Sordariomycetes	0
U00001476	podanspred_007255-T1	Podospora_anserina	Sordariomycetes	0
U00001477	podanspred_007261-T1	Podospora_anserina	Sordariomycetes	0
U00001478	podanspred_007296-T1	Podospora_anserina	Sordariomycetes	0
U00001479	podanspred_007317-T1	Podospora_anserina	Sordariomycetes	0
U00001480	podanspred_007360-T1	Podospora_anserina	Sordariomycetes	0
U00001481	podanspred_007414-T1	Podospora_anserina	Sordariomycetes	0
U00001482	podanspred_007448-T1	Podospora_anserina	Sordariomycetes	0
U00001483	podanspred_007454-T1	Podospora_anserina	Sordariomycetes	0
U00001484	podanspred_007456-T1	Podospora_anserina	Sordariomycetes	0
U00001485	podanspred_007495-T1	Podospora_anserina	Sordariomycetes	0
U00001486	podanspred_007505-T1	Podospora_anserina	Sordariomycetes	0
U00001487	podanspred_007518-T1	Podospora_anserina	Sordariomycetes	0
U00001488	podanspred_007533-T1	Podospora_anserina	Sordariomycetes	0
U00001489	podanspred_007549-T1	Podospora_anserina	Sordariomycetes	0
U00001490	podanspred_007556-T1	Podospora_anserina	Sordariomycetes	0
U00001491	podanspred_007564-T1	Podospora_anserina	Sordariomycetes	0
U00001492	podanspred_007575-T1	Podospora_anserina	Sordariomycetes	0
U00001493	podanspred_007664-T1	Podospora_anserina	Sordariomycetes	0
U00001494	podanspred_007670-T1	Podospora_anserina	Sordariomycetes	0
U00001495	podanspred_007688-T1	Podospora_anserina	Sordariomycetes	0
U00001496	podanspred_007695-T1	Podospora_anserina	Sordariomycetes	0
U00001497	podanspred_007700-T1	Podospora_anserina	Sordariomycetes	0
U00001498	podanspred_007702-T1	Podospora_anserina	Sordariomycetes	0
U00001499	podanspred_007789-T1	Podospora_anserina	Sordariomycetes	0
U00001500	podanspred_007803-T1	Podospora_anserina	Sordariomycetes	0
U00001501	podanspred_007819-T1	Podospora_anserina	Sordariomycetes	0
U00001502	podanspred_007820-T1	Podospora_anserina	Sordariomycetes	0
U00001503	podanspred_007823-T1	Podospora_anserina	Sordariomycetes	0
U00001504	podanspred_007846-T1	Podospora_anserina	Sordariomycetes	0
U00001505	podanspred_007878-T1	Podospora_anserina	Sordariomycetes	0
U00001506	podanspred_007889-T1	Podospora_anserina	Sordariomycetes	0
U00001507	podanspred_007904-T1	Podospora_anserina	Sordariomycetes	0
U00001508	podanspred_007912-T1	Podospora_anserina	Sordariomycetes	0
U00001509	podanspred_007937-T1	Podospora_anserina	Sordariomycetes	0
U00001510	podanspred_007947-T1	Podospora_anserina	Sordariomycetes	0
U00001511	podanspred_007949-T1	Podospora_anserina	Sordariomycetes	0
U00001512	podanspred_007953-T1	Podospora_anserina	Sordariomycetes	0
U00001513	podanspred_007965-T1	Podospora_anserina	Sordariomycetes	0
U00001514	podanspred_007984-T1	Podospora_anserina	Sordariomycetes	0
U00001515	podanspred_007993-T1	Podospora_anserina	Sordariomycetes	0
U00001516	podanspred_008006-T1	Podospora_anserina	Sordariomycetes	0
U00001517	podanspred_008033-T1	Podospora_anserina	Sordariomycetes	0
U00001518	podanspred_008055-T1	Podospora_anserina	Sordariomycetes	0
U00001519	podanspred_008079-T1	Podospora_anserina	Sordariomycetes	0
U00001520	podanspred_008092-T1	Podospora_anserina	Sordariomycetes	0
U00001521	podanspred_008104-T1	Podospora_anserina	Sordariomycetes	0
U00001522	podanspred_008111-T1	Podospora_anserina	Sordariomycetes	0
U00001523	podanspred_008112-T1	Podospora_anserina	Sordariomycetes	0
U00001524	podanspred_008134-T1	Podospora_anserina	Sordariomycetes	0
U00001525	podanspred_008157-T1	Podospora_anserina	Sordariomycetes	0
U00001526	podanspred_008173-T1	Podospora_anserina	Sordariomycetes	0
U00001527	podanspred_008176-T1	Podospora_anserina	Sordariomycetes	0
U00001528	podanspred_008178-T1	Podospora_anserina	Sordariomycetes	0
U00001529	podanspred_008190-T1	Podospora_anserina	Sordariomycetes	0
U00001530	podanspred_008200-T1	Podospora_anserina	Sordariomycetes	0
U00001531	podanspred_008205-T1	Podospora_anserina	Sordariomycetes	0
U00001532	podanspred_008225-T1	Podospora_anserina	Sordariomycetes	0
U00001533	podanspred_008231-T1	Podospora_anserina	Sordariomycetes	0
U00001534	podanspred_008292-T1	Podospora_anserina	Sordariomycetes	0
U00001535	podanspred_008330-T1	Podospora_anserina	Sordariomycetes	0
U00001536	podanspred_008370-T1	Podospora_anserina	Sordariomycetes	0
U00001537	podanspred_008457-T1	Podospora_anserina	Sordariomycetes	0
U00001538	podanspred_008465-T1	Podospora_anserina	Sordariomycetes	0
U00001539	podanspred_008471-T1	Podospora_anserina	Sordariomycetes	0
U00001540	podanspred_008475-T1	Podospora_anserina	Sordariomycetes	0
U00001541	podanspred_008491-T1	Podospora_anserina	Sordariomycetes	0
U00001542	podanspred_008492-T1	Podospora_anserina	Sordariomycetes	0
U00001543	podanspred_008504-T1	Podospora_anserina	Sordariomycetes	0
U00001544	podanspred_008512-T1	Podospora_anserina	Sordariomycetes	0
U00001545	podanspred_008530-T1	Podospora_anserina	Sordariomycetes	0
U00001546	podanspred_008533-T1	Podospora_anserina	Sordariomycetes	0
U00001547	podanspred_008556-T1	Podospora_anserina	Sordariomycetes	0
U00001548	podanspred_008564-T1	Podospora_anserina	Sordariomycetes	0
U00001549	podanspred_008565-T1	Podospora_anserina	Sordariomycetes	0
U00001550	podanspred_008569-T1	Podospora_anserina	Sordariomycetes	0
U00001551	podanspred_008592-T1	Podospora_anserina	Sordariomycetes	0
U00001552	podanspred_008605-T1	Podospora_anserina	Sordariomycetes	0
U00001553	podanspred_008619-T1	Podospora_anserina	Sordariomycetes	0
U00001554	podanspred_008631-T1	Podospora_anserina	Sordariomycetes	0
U00001555	podanspred_008675-T1	Podospora_anserina	Sordariomycetes	0
U00001556	podanspred_008702-T1	Podospora_anserina	Sordariomycetes	0
U00001557	podanspred_008706-T1	Podospora_anserina	Sordariomycetes	0
U00001558	podanspred_008725-T1	Podospora_anserina	Sordariomycetes	0
U00001559	podanspred_008774-T1	Podospora_anserina	Sordariomycetes	0
U00001560	podanspred_008788-T1	Podospora_anserina	Sordariomycetes	0
U00001561	podanspred_008790-T1	Podospora_anserina	Sordariomycetes	0
U00001562	podanspred_008792-T1	Podospora_anserina	Sordariomycetes	0
U00001563	podanspred_008841-T1	Podospora_anserina	Sordariomycetes	0
U00001564	podanspred_008845-T1	Podospora_anserina	Sordariomycetes	0
U00001565	podanspred_008848-T1	Podospora_anserina	Sordariomycetes	0
U00001566	podanspred_008849-T1	Podospora_anserina	Sordariomycetes	0
U00001567	podanspred_008878-T1	Podospora_anserina	Sordariomycetes	0
U00001568	podanspred_008880-T1	Podospora_anserina	Sordariomycetes	0
U00001569	podanspred_008885-T1	Podospora_anserina	Sordariomycetes	0
U00001570	podanspred_008886-T1	Podospora_anserina	Sordariomycetes	0
U00001571	podanspred_008944-T1	Podospora_anserina	Sordariomycetes	0
U00001572	podanspred_008953-T1	Podospora_anserina	Sordariomycetes	0
U00001573	podanspred_008964-T1	Podospora_anserina	Sordariomycetes	0
U00001574	podanspred_008976-T1	Podospora_anserina	Sordariomycetes	0
U00001575	podanspred_008987-T1	Podospora_anserina	Sordariomycetes	0
U00001576	podanspred_009022-T1	Podospora_anserina	Sordariomycetes	0
U00001577	podanspred_009024-T1	Podospora_anserina	Sordariomycetes	0
U00001578	podanspred_009074-T1	Podospora_anserina	Sordariomycetes	0
U00001579	podanspred_009114-T1	Podospora_anserina	Sordariomycetes	0
U00001580	podanspred_009131-T1	Podospora_anserina	Sordariomycetes	0
U00001581	podanspred_009161-T1	Podospora_anserina	Sordariomycetes	0
U00001582	podanspred_009162-T1	Podospora_anserina	Sordariomycetes	0
U00001583	podanspred_009179-T1	Podospora_anserina	Sordariomycetes	0
U00001584	podanspred_009186-T1	Podospora_anserina	Sordariomycetes	0
U00001585	podanspred_009189-T1	Podospora_anserina	Sordariomycetes	0
U00001586	podanspred_009196-T1	Podospora_anserina	Sordariomycetes	0
U00001587	podanspred_009197-T1	Podospora_anserina	Sordariomycetes	0
U00001588	podanspred_009216-T1	Podospora_anserina	Sordariomycetes	0
U00001589	podanspred_009246-T1	Podospora_anserina	Sordariomycetes	0
U00001590	podanspred_009347-T1	Podospora_anserina	Sordariomycetes	0
U00001591	podanspred_009447-T1	Podospora_anserina	Sordariomycetes	0
U00001592	podanspred_009448-T1	Podospora_anserina	Sordariomycetes	0
U00001593	podanspred_009461-T1	Podospora_anserina	Sordariomycetes	0
U00001594	podanspred_009472-T1	Podospora_anserina	Sordariomycetes	0
U00001595	podanspred_009584-T1	Podospora_anserina	Sordariomycetes	0
U00001596	podanspred_009591-T1	Podospora_anserina	Sordariomycetes	0
U00001597	podanspred_009619-T1	Podospora_anserina	Sordariomycetes	0
U00001598	podanspred_009635-T1	Podospora_anserina	Sordariomycetes	0
U00001599	podanspred_009642-T1	Podospora_anserina	Sordariomycetes	0
U00001600	podanspred_009648-T1	Podospora_anserina	Sordariomycetes	0
U00001601	podanspred_009669-T1	Podospora_anserina	Sordariomycetes	0
U00001602	podanspred_009670-T1	Podospora_anserina	Sordariomycetes	0
U00001603	podanspred_009703-T1	Podospora_anserina	Sordariomycetes	0
U00001604	podanspred_009709-T1	Podospora_anserina	Sordariomycetes	0
U00001605	podanspred_009745-T1	Podospora_anserina	Sordariomycetes	0
U00001606	podanspred_009760-T1	Podospora_anserina	Sordariomycetes	0
U00001607	podanspred_009761-T1	Podospora_anserina	Sordariomycetes	0
U00001608	podanspred_009774-T1	Podospora_anserina	Sordariomycetes	0
U00001609	podanspred_009775-T1	Podospora_anserina	Sordariomycetes	0
U00001610	podanspred_009786-T1	Podospora_anserina	Sordariomycetes	0
U00001611	podanspred_009787-T1	Podospora_anserina	Sordariomycetes	0
U00001612	podanspred_009788-T1	Podospora_anserina	Sordariomycetes	0
U00001613	podanspred_009796-T1	Podospora_anserina	Sordariomycetes	0
U00001614	podanspred_009852-T1	Podospora_anserina	Sordariomycetes	0
U00001615	podanspred_009853-T1	Podospora_anserina	Sordariomycetes	0
U00001616	podanspred_009858-T1	Podospora_anserina	Sordariomycetes	0
U00001617	podanspred_009859-T1	Podospora_anserina	Sordariomycetes	0
U00001618	podanspred_009888-T1	Podospora_anserina	Sordariomycetes	0
U00001619	podanspred_009893-T1	Podospora_anserina	Sordariomycetes	0
U00001620	podanspred_009894-T1	Podospora_anserina	Sordariomycetes	0
U00001621	podanspred_009900-T1	Podospora_anserina	Sordariomycetes	0
U00001622	podanspred_009903-T1	Podospora_anserina	Sordariomycetes	0
U00001623	podanspred_009955-T1	Podospora_anserina	Sordariomycetes	0
U00001624	podanspred_009994-T1	Podospora_anserina	Sordariomycetes	0
U00001625	podanspred_010013-T1	Podospora_anserina	Sordariomycetes	0
U00001626	podanspred_010017-T1	Podospora_anserina	Sordariomycetes	0
U00001627	podanspred_010026-T1	Podospora_anserina	Sordariomycetes	0
U00001628	podanspred_010027-T1	Podospora_anserina	Sordariomycetes	0
U00001629	podanspred_010037-T1	Podospora_anserina	Sordariomycetes	0
U00001630	lashispred_000004-T1	Lasallia_hispanica	Lecanoromycetidae	1
U00001631	lashispred_000046-T1	Lasallia_hispanica	Lecanoromycetidae	1
U00001632	lashispred_000070-T1	Lasallia_hispanica	Lecanoromycetidae	1
U00001633	lashispred_000151-T1	Lasallia_hispanica	Lecanoromycetidae	1
U00001634	lashispred_000232-T1	Lasallia_hispanica	Lecanoromycetidae	1
U00001635	lashispred_000268-T1	Lasallia_hispanica	Lecanoromycetidae	1
U00001636	lashispred_000331-T1	Lasallia_hispanica	Lecanoromycetidae	1
U00001637	lashispred_000337-T1	Lasallia_hispanica	Lecanoromycetidae	1
U00001638	lashispred_000339-T1	Lasallia_hispanica	Lecanoromycetidae	1
U00001639	lashispred_000498-T1	Lasallia_hispanica	Lecanoromycetidae	1
U00001640	lashispred_000541-T1	Lasallia_hispanica	Lecanoromycetidae	1
U00001641	lashispred_000559-T1	Lasallia_hispanica	Lecanoromycetidae	1
U00001642	lashispred_000568-T1	Lasallia_hispanica	Lecanoromycetidae	1
U00001643	lashispred_000579-T1	Lasallia_hispanica	Lecanoromycetidae	1
U00001644	lashispred_000606-T1	Lasallia_hispanica	Lecanoromycetidae	1
U00001645	lashispred_000693-T1	Lasallia_hispanica	Lecanoromycetidae	1
U00001646	lashispred_000749-T1	Lasallia_hispanica	Lecanoromycetidae	1
U00001647	lashispred_000819-T1	Lasallia_hispanica	Lecanoromycetidae	1
U00001648	lashispred_000865-T1	Lasallia_hispanica	Lecanoromycetidae	1
U00001649	lashispred_000928-T1	Lasallia_hispanica	Lecanoromycetidae	1
U00001650	lashispred_001097-T1	Lasallia_hispanica	Lecanoromycetidae	1
U00001651	lashispred_001104-T1	Lasallia_hispanica	Lecanoromycetidae	1
U00001652	lashispred_001135-T1	Lasallia_hispanica	Lecanoromycetidae	1
U00001653	lashispred_001180-T1	Lasallia_hispanica	Lecanoromycetidae	1
U00001654	lashispred_001181-T1	Lasallia_hispanica	Lecanoromycetidae	1
U00001655	lashispred_001182-T1	Lasallia_hispanica	Lecanoromycetidae	1
U00001656	lashispred_001194-T1	Lasallia_hispanica	Lecanoromycetidae	1
U00001657	lashispred_001223-T1	Lasallia_hispanica	Lecanoromycetidae	1
U00001658	lashispred_001238-T1	Lasallia_hispanica	Lecanoromycetidae	1
U00001659	lashispred_001256-T1	Lasallia_hispanica	Lecanoromycetidae	1
U00001660	lashispred_001272-T1	Lasallia_hispanica	Lecanoromycetidae	1
U00001661	lashispred_001286-T1	Lasallia_hispanica	Lecanoromycetidae	1
U00001662	lashispred_001296-T1	Lasallia_hispanica	Lecanoromycetidae	1
U00001663	lashispred_001388-T1	Lasallia_hispanica	Lecanoromycetidae	1
U00001664	lashispred_001422-T1	Lasallia_hispanica	Lecanoromycetidae	1
U00001665	lashispred_001437-T1	Lasallia_hispanica	Lecanoromycetidae	1
U00001666	lashispred_001440-T1	Lasallia_hispanica	Lecanoromycetidae	1
U00001667	lashispred_001489-T1	Lasallia_hispanica	Lecanoromycetidae	1
U00001668	lashispred_001648-T1	Lasallia_hispanica	Lecanoromycetidae	1
U00001669	lashispred_001727-T1	Lasallia_hispanica	Lecanoromycetidae	1
U00001670	lashispred_001784-T1	Lasallia_hispanica	Lecanoromycetidae	1
U00001671	lashispred_001965-T1	Lasallia_hispanica	Lecanoromycetidae	1
U00001672	lashispred_002008-T1	Lasallia_hispanica	Lecanoromycetidae	1
U00001673	lashispred_002017-T1	Lasallia_hispanica	Lecanoromycetidae	1
U00001674	lashispred_002039-T1	Lasallia_hispanica	Lecanoromycetidae	1
U00001675	lashispred_002206-T1	Lasallia_hispanica	Lecanoromycetidae	1
U00001676	lashispred_002258-T1	Lasallia_hispanica	Lecanoromycetidae	1
U00001677	lashispred_002259-T1	Lasallia_hispanica	Lecanoromycetidae	1
U00001678	lashispred_002323-T1	Lasallia_hispanica	Lecanoromycetidae	1
U00001679	lashispred_002350-T1	Lasallia_hispanica	Lecanoromycetidae	1
U00001680	lashispred_002445-T1	Lasallia_hispanica	Lecanoromycetidae	1
U00001681	lashispred_002466-T1	Lasallia_hispanica	Lecanoromycetidae	1
U00001682	lashispred_002480-T1	Lasallia_hispanica	Lecanoromycetidae	1
U00001683	lashispred_002522-T1	Lasallia_hispanica	Lecanoromycetidae	1
U00001684	lashispred_002622-T1	Lasallia_hispanica	Lecanoromycetidae	1
U00001685	lashispred_002681-T1	Lasallia_hispanica	Lecanoromycetidae	1
U00001686	lashispred_002735-T1	Lasallia_hispanica	Lecanoromycetidae	1
U00001687	lashispred_002739-T1	Lasallia_hispanica	Lecanoromycetidae	1
U00001688	lashispred_002790-T1	Lasallia_hispanica	Lecanoromycetidae	1
U00001689	lashispred_002827-T1	Lasallia_hispanica	Lecanoromycetidae	1
U00001690	lashispred_002838-T1	Lasallia_hispanica	Lecanoromycetidae	1
U00001691	lashispred_002843-T1	Lasallia_hispanica	Lecanoromycetidae	1
U00001692	lashispred_002886-T1	Lasallia_hispanica	Lecanoromycetidae	1
U00001693	lashispred_003084-T1	Lasallia_hispanica	Lecanoromycetidae	1
U00001694	lashispred_003096-T1	Lasallia_hispanica	Lecanoromycetidae	1
U00001695	lashispred_003162-T1	Lasallia_hispanica	Lecanoromycetidae	1
U00001696	lashispred_003173-T1	Lasallia_hispanica	Lecanoromycetidae	1
U00001697	lashispred_003223-T1	Lasallia_hispanica	Lecanoromycetidae	1
U00001698	lashispred_003248-T1	Lasallia_hispanica	Lecanoromycetidae	1
U00001699	lashispred_003253-T1	Lasallia_hispanica	Lecanoromycetidae	1
U00001700	lashispred_003311-T1	Lasallia_hispanica	Lecanoromycetidae	1
U00001701	lashispred_003441-T1	Lasallia_hispanica	Lecanoromycetidae	1
U00001702	lashispred_003516-T1	Lasallia_hispanica	Lecanoromycetidae	1
U00001703	lashispred_003539-T1	Lasallia_hispanica	Lecanoromycetidae	1
U00001704	lashispred_003545-T1	Lasallia_hispanica	Lecanoromycetidae	1
U00001705	lashispred_003582-T1	Lasallia_hispanica	Lecanoromycetidae	1
U00001706	lashispred_003585-T1	Lasallia_hispanica	Lecanoromycetidae	1
U00001707	lashispred_003637-T1	Lasallia_hispanica	Lecanoromycetidae	1
U00001708	lashispred_003668-T1	Lasallia_hispanica	Lecanoromycetidae	1
U00001709	lashispred_003690-T1	Lasallia_hispanica	Lecanoromycetidae	1
U00001710	lashispred_003812-T1	Lasallia_hispanica	Lecanoromycetidae	1
U00001711	lashispred_003819-T1	Lasallia_hispanica	Lecanoromycetidae	1
U00001712	lashispred_003914-T1	Lasallia_hispanica	Lecanoromycetidae	1
U00001713	lashispred_003920-T1	Lasallia_hispanica	Lecanoromycetidae	1
U00001714	lashispred_003943-T1	Lasallia_hispanica	Lecanoromycetidae	1
U00001715	lashispred_003966-T1	Lasallia_hispanica	Lecanoromycetidae	1
U00001716	lashispred_003983-T1	Lasallia_hispanica	Lecanoromycetidae	1
U00001717	lashispred_004021-T1	Lasallia_hispanica	Lecanoromycetidae	1
U00001718	lashispred_004057-T1	Lasallia_hispanica	Lecanoromycetidae	1
U00001719	lashispred_004077-T1	Lasallia_hispanica	Lecanoromycetidae	1
U00001720	lashispred_004118-T1	Lasallia_hispanica	Lecanoromycetidae	1
U00001721	lashispred_004174-T1	Lasallia_hispanica	Lecanoromycetidae	1
U00001722	lashispred_004188-T1	Lasallia_hispanica	Lecanoromycetidae	1
U00001723	lashispred_004306-T1	Lasallia_hispanica	Lecanoromycetidae	1
U00001724	lashispred_004327-T1	Lasallia_hispanica	Lecanoromycetidae	1
U00001725	lashispred_004388-T1	Lasallia_hispanica	Lecanoromycetidae	1
U00001726	lashispred_004414-T1	Lasallia_hispanica	Lecanoromycetidae	1
U00001727	lashispred_004442-T1	Lasallia_hispanica	Lecanoromycetidae	1
U00001728	lashispred_004469-T1	Lasallia_hispanica	Lecanoromycetidae	1
U00001729	lashispred_004526-T1	Lasallia_hispanica	Lecanoromycetidae	1
U00001730	lashispred_004539-T1	Lasallia_hispanica	Lecanoromycetidae	1
U00001731	lashispred_004795-T1	Lasallia_hispanica	Lecanoromycetidae	1
U00001732	lashispred_004803-T1	Lasallia_hispanica	Lecanoromycetidae	1
U00001733	lashispred_004815-T1	Lasallia_hispanica	Lecanoromycetidae	1
U00001734	lashispred_004898-T1	Lasallia_hispanica	Lecanoromycetidae	1
U00001735	lashispred_004907-T1	Lasallia_hispanica	Lecanoromycetidae	1
U00001736	lashispred_004945-T1	Lasallia_hispanica	Lecanoromycetidae	1
U00001737	lashispred_004969-T1	Lasallia_hispanica	Lecanoromycetidae	1
U00001738	lashispred_005101-T1	Lasallia_hispanica	Lecanoromycetidae	1
U00001739	lashispred_005155-T1	Lasallia_hispanica	Lecanoromycetidae	1
U00001740	lashispred_005203-T1	Lasallia_hispanica	Lecanoromycetidae	1
U00001741	lashispred_005209-T1	Lasallia_hispanica	Lecanoromycetidae	1
U00001742	lashispred_005249-T1	Lasallia_hispanica	Lecanoromycetidae	1
U00001743	lashispred_005260-T1	Lasallia_hispanica	Lecanoromycetidae	1
U00001744	lashispred_005267-T1	Lasallia_hispanica	Lecanoromycetidae	1
U00001745	lashispred_005316-T1	Lasallia_hispanica	Lecanoromycetidae	1
U00001746	lashispred_005317-T1	Lasallia_hispanica	Lecanoromycetidae	1
U00001747	lashispred_005323-T1	Lasallia_hispanica	Lecanoromycetidae	1
U00001748	lashispred_005376-T1	Lasallia_hispanica	Lecanoromycetidae	1
U00001749	lashispred_005386-T1	Lasallia_hispanica	Lecanoromycetidae	1
U00001750	lashispred_005391-T1	Lasallia_hispanica	Lecanoromycetidae	1
U00001751	lashispred_005698-T1	Lasallia_hispanica	Lecanoromycetidae	1
U00001752	lashispred_005700-T1	Lasallia_hispanica	Lecanoromycetidae	1
U00001753	lashispred_005740-T1	Lasallia_hispanica	Lecanoromycetidae	1
U00001754	lashispred_005773-T1	Lasallia_hispanica	Lecanoromycetidae	1
U00001755	lashispred_005810-T1	Lasallia_hispanica	Lecanoromycetidae	1
U00001756	lashispred_005912-T1	Lasallia_hispanica	Lecanoromycetidae	1
U00001757	lashispred_005919-T1	Lasallia_hispanica	Lecanoromycetidae	1
U00001758	lashispred_005942-T1	Lasallia_hispanica	Lecanoromycetidae	1
U00001759	lashispred_005975-T1	Lasallia_hispanica	Lecanoromycetidae	1
U00001760	lashispred_006010-T1	Lasallia_hispanica	Lecanoromycetidae	1
U00001761	lashispred_006086-T1	Lasallia_hispanica	Lecanoromycetidae	1
U00001762	lashispred_006102-T1	Lasallia_hispanica	Lecanoromycetidae	1
U00001763	lashispred_006141-T1	Lasallia_hispanica	Lecanoromycetidae	1
U00001764	lashispred_006174-T1	Lasallia_hispanica	Lecanoromycetidae	1
U00001765	lashispred_006243-T1	Lasallia_hispanica	Lecanoromycetidae	1
U00001766	lashispred_006267-T1	Lasallia_hispanica	Lecanoromycetidae	1
U00001767	lashispred_006339-T1	Lasallia_hispanica	Lecanoromycetidae	1
U00001768	lashispred_006377-T1	Lasallia_hispanica	Lecanoromycetidae	1
U00001769	lashispred_006382-T1	Lasallia_hispanica	Lecanoromycetidae	1
U00001770	lashispred_006423-T1	Lasallia_hispanica	Lecanoromycetidae	1
U00001771	lashispred_006484-T1	Lasallia_hispanica	Lecanoromycetidae	1
U00001772	lashispred_006571-T1	Lasallia_hispanica	Lecanoromycetidae	1
U00001773	lashispred_006656-T1	Lasallia_hispanica	Lecanoromycetidae	1
U00001774	lashispred_006705-T1	Lasallia_hispanica	Lecanoromycetidae	1
U00001775	lashispred_006708-T1	Lasallia_hispanica	Lecanoromycetidae	1
U00001776	lashispred_006721-T1	Lasallia_hispanica	Lecanoromycetidae	1
U00001777	lashispred_006728-T1	Lasallia_hispanica	Lecanoromycetidae	1
U00001778	lashispred_006859-T1	Lasallia_hispanica	Lecanoromycetidae	1
U00001779	lashispred_006867-T1	Lasallia_hispanica	Lecanoromycetidae	1
U00001780	lashispred_006874-T1	Lasallia_hispanica	Lecanoromycetidae	1
U00001781	lashispred_006894-T1	Lasallia_hispanica	Lecanoromycetidae	1
U00001782	lashispred_007021-T1	Lasallia_hispanica	Lecanoromycetidae	1
U00001783	lashispred_007107-T1	Lasallia_hispanica	Lecanoromycetidae	1
U00001784	lashispred_007111-T1	Lasallia_hispanica	Lecanoromycetidae	1
U00001785	lashispred_007166-T1	Lasallia_hispanica	Lecanoromycetidae	1
U00001786	lashispred_007274-T1	Lasallia_hispanica	Lecanoromycetidae	1
U00001787	lashispred_007291-T1	Lasallia_hispanica	Lecanoromycetidae	1
U00001788	lashispred_007479-T1	Lasallia_hispanica	Lecanoromycetidae	1
U00001789	lashispred_007480-T1	Lasallia_hispanica	Lecanoromycetidae	1
U00001790	lashispred_007505-T1	Lasallia_hispanica	Lecanoromycetidae	1
U00001791	lashispred_007529-T1	Lasallia_hispanica	Lecanoromycetidae	1
U00001792	lashispred_007543-T1	Lasallia_hispanica	Lecanoromycetidae	1
U00001793	lashispred_007724-T1	Lasallia_hispanica	Lecanoromycetidae	1
U00001794	lashispred_007872-T1	Lasallia_hispanica	Lecanoromycetidae	1
U00001795	lashispred_007882-T1	Lasallia_hispanica	Lecanoromycetidae	1
U00001796	lashispred_007962-T1	Lasallia_hispanica	Lecanoromycetidae	1
U00001797	lashispred_008159-T1	Lasallia_hispanica	Lecanoromycetidae	1
U00001798	lashispred_008347-T1	Lasallia_hispanica	Lecanoromycetidae	1
U00001799	lashispred_008362-T1	Lasallia_hispanica	Lecanoromycetidae	1
U00001800	lashispred_008363-T1	Lasallia_hispanica	Lecanoromycetidae	1
U00001801	lashispred_008416-T1	Lasallia_hispanica	Lecanoromycetidae	1
U00001802	lashispred_008475-T1	Lasallia_hispanica	Lecanoromycetidae	1
U00001803	lashispred_008517-T1	Lasallia_hispanica	Lecanoromycetidae	1
U00001804	lashispred_008611-T1	Lasallia_hispanica	Lecanoromycetidae	1
U00001805	lashispred_008673-T1	Lasallia_hispanica	Lecanoromycetidae	1
U00001806	lashispred_008803-T1	Lasallia_hispanica	Lecanoromycetidae	1
U00001807	umbmuepred_000052-T1	Umbilicaria_muehlenbergii	Lecanoromycetidae	1
U00001808	umbmuepred_000082-T1	Umbilicaria_muehlenbergii	Lecanoromycetidae	1
U00001809	umbmuepred_000098-T1	Umbilicaria_muehlenbergii	Lecanoromycetidae	1
U00001810	umbmuepred_000100-T1	Umbilicaria_muehlenbergii	Lecanoromycetidae	1
U00001811	umbmuepred_000147-T1	Umbilicaria_muehlenbergii	Lecanoromycetidae	1
U00001812	umbmuepred_000249-T1	Umbilicaria_muehlenbergii	Lecanoromycetidae	1
U00001813	umbmuepred_000250-T1	Umbilicaria_muehlenbergii	Lecanoromycetidae	1
U00001814	umbmuepred_000298-T1	Umbilicaria_muehlenbergii	Lecanoromycetidae	1
U00001815	umbmuepred_000344-T1	Umbilicaria_muehlenbergii	Lecanoromycetidae	1
U00001816	umbmuepred_000351-T1	Umbilicaria_muehlenbergii	Lecanoromycetidae	1
U00001817	umbmuepred_000379-T1	Umbilicaria_muehlenbergii	Lecanoromycetidae	1
U00001818	umbmuepred_000458-T1	Umbilicaria_muehlenbergii	Lecanoromycetidae	1
U00001819	umbmuepred_000462-T1	Umbilicaria_muehlenbergii	Lecanoromycetidae	1
U00001820	umbmuepred_000584-T1	Umbilicaria_muehlenbergii	Lecanoromycetidae	1
U00001821	umbmuepred_000599-T1	Umbilicaria_muehlenbergii	Lecanoromycetidae	1
U00001822	umbmuepred_000649-T1	Umbilicaria_muehlenbergii	Lecanoromycetidae	1
U00001823	umbmuepred_000657-T1	Umbilicaria_muehlenbergii	Lecanoromycetidae	1
U00001824	umbmuepred_000703-T1	Umbilicaria_muehlenbergii	Lecanoromycetidae	1
U00001825	umbmuepred_000705-T1	Umbilicaria_muehlenbergii	Lecanoromycetidae	1
U00001826	umbmuepred_000859-T1	Umbilicaria_muehlenbergii	Lecanoromycetidae	1
U00001827	umbmuepred_000927-T1	Umbilicaria_muehlenbergii	Lecanoromycetidae	1
U00001828	umbmuepred_000971-T1	Umbilicaria_muehlenbergii	Lecanoromycetidae	1
U00001829	umbmuepred_000980-T1	Umbilicaria_muehlenbergii	Lecanoromycetidae	1
U00001830	umbmuepred_001007-T1	Umbilicaria_muehlenbergii	Lecanoromycetidae	1
U00001831	umbmuepred_001009-T1	Umbilicaria_muehlenbergii	Lecanoromycetidae	1
U00001832	umbmuepred_001058-T1	Umbilicaria_muehlenbergii	Lecanoromycetidae	1
U00001833	umbmuepred_001068-T1	Umbilicaria_muehlenbergii	Lecanoromycetidae	1
U00001834	umbmuepred_001076-T1	Umbilicaria_muehlenbergii	Lecanoromycetidae	1
U00001835	umbmuepred_001077-T1	Umbilicaria_muehlenbergii	Lecanoromycetidae	1
U00001836	umbmuepred_001222-T1	Umbilicaria_muehlenbergii	Lecanoromycetidae	1
U00001837	umbmuepred_001238-T1	Umbilicaria_muehlenbergii	Lecanoromycetidae	1
U00001838	umbmuepred_001312-T1	Umbilicaria_muehlenbergii	Lecanoromycetidae	1
U00001839	umbmuepred_001326-T1	Umbilicaria_muehlenbergii	Lecanoromycetidae	1
U00001840	umbmuepred_001373-T1	Umbilicaria_muehlenbergii	Lecanoromycetidae	1
U00001841	umbmuepred_001409-T1	Umbilicaria_muehlenbergii	Lecanoromycetidae	1
U00001842	umbmuepred_001501-T1	Umbilicaria_muehlenbergii	Lecanoromycetidae	1
U00001843	umbmuepred_001596-T1	Umbilicaria_muehlenbergii	Lecanoromycetidae	1
U00001844	umbmuepred_001599-T1	Umbilicaria_muehlenbergii	Lecanoromycetidae	1
U00001845	umbmuepred_001610-T1	Umbilicaria_muehlenbergii	Lecanoromycetidae	1
U00001846	umbmuepred_001744-T1	Umbilicaria_muehlenbergii	Lecanoromycetidae	1
U00001847	umbmuepred_002047-T1	Umbilicaria_muehlenbergii	Lecanoromycetidae	1
U00001848	umbmuepred_002061-T1	Umbilicaria_muehlenbergii	Lecanoromycetidae	1
U00001849	umbmuepred_002112-T1	Umbilicaria_muehlenbergii	Lecanoromycetidae	1
U00001850	umbmuepred_002148-T1	Umbilicaria_muehlenbergii	Lecanoromycetidae	1
U00001851	umbmuepred_002149-T1	Umbilicaria_muehlenbergii	Lecanoromycetidae	1
U00001852	umbmuepred_002157-T1	Umbilicaria_muehlenbergii	Lecanoromycetidae	1
U00001853	umbmuepred_002280-T1	Umbilicaria_muehlenbergii	Lecanoromycetidae	1
U00001854	umbmuepred_002334-T1	Umbilicaria_muehlenbergii	Lecanoromycetidae	1
U00001855	umbmuepred_002399-T1	Umbilicaria_muehlenbergii	Lecanoromycetidae	1
U00001856	umbmuepred_002402-T1	Umbilicaria_muehlenbergii	Lecanoromycetidae	1
U00001857	umbmuepred_002470-T1	Umbilicaria_muehlenbergii	Lecanoromycetidae	1
U00001858	umbmuepred_002478-T1	Umbilicaria_muehlenbergii	Lecanoromycetidae	1
U00001859	umbmuepred_002509-T1	Umbilicaria_muehlenbergii	Lecanoromycetidae	1
U00001860	umbmuepred_002663-T1	Umbilicaria_muehlenbergii	Lecanoromycetidae	1
U00001861	umbmuepred_002684-T1	Umbilicaria_muehlenbergii	Lecanoromycetidae	1
U00001862	umbmuepred_002728-T1	Umbilicaria_muehlenbergii	Lecanoromycetidae	1
U00001863	umbmuepred_002828-T1	Umbilicaria_muehlenbergii	Lecanoromycetidae	1
U00001864	umbmuepred_002868-T1	Umbilicaria_muehlenbergii	Lecanoromycetidae	1
U00001865	umbmuepred_002892-T1	Umbilicaria_muehlenbergii	Lecanoromycetidae	1
U00001866	umbmuepred_002937-T1	Umbilicaria_muehlenbergii	Lecanoromycetidae	1
U00001867	umbmuepred_003054-T1	Umbilicaria_muehlenbergii	Lecanoromycetidae	1
U00001868	umbmuepred_003078-T1	Umbilicaria_muehlenbergii	Lecanoromycetidae	1
U00001869	umbmuepred_003080-T1	Umbilicaria_muehlenbergii	Lecanoromycetidae	1
U00001870	umbmuepred_003145-T1	Umbilicaria_muehlenbergii	Lecanoromycetidae	1
U00001871	umbmuepred_003147-T1	Umbilicaria_muehlenbergii	Lecanoromycetidae	1
U00001872	umbmuepred_003190-T1	Umbilicaria_muehlenbergii	Lecanoromycetidae	1
U00001873	umbmuepred_003262-T1	Umbilicaria_muehlenbergii	Lecanoromycetidae	1
U00001874	umbmuepred_003263-T1	Umbilicaria_muehlenbergii	Lecanoromycetidae	1
U00001875	umbmuepred_003298-T1	Umbilicaria_muehlenbergii	Lecanoromycetidae	1
U00001876	umbmuepred_003322-T1	Umbilicaria_muehlenbergii	Lecanoromycetidae	1
U00001877	umbmuepred_003355-T1	Umbilicaria_muehlenbergii	Lecanoromycetidae	1
U00001878	umbmuepred_003381-T1	Umbilicaria_muehlenbergii	Lecanoromycetidae	1
U00001879	umbmuepred_003459-T1	Umbilicaria_muehlenbergii	Lecanoromycetidae	1
U00001880	umbmuepred_003467-T1	Umbilicaria_muehlenbergii	Lecanoromycetidae	1
U00001881	umbmuepred_003496-T1	Umbilicaria_muehlenbergii	Lecanoromycetidae	1
U00001882	umbmuepred_003520-T1	Umbilicaria_muehlenbergii	Lecanoromycetidae	1
U00001883	umbmuepred_003618-T1	Umbilicaria_muehlenbergii	Lecanoromycetidae	1
U00001884	umbmuepred_003665-T1	Umbilicaria_muehlenbergii	Lecanoromycetidae	1
U00001885	umbmuepred_003695-T1	Umbilicaria_muehlenbergii	Lecanoromycetidae	1
U00001886	umbmuepred_003703-T1	Umbilicaria_muehlenbergii	Lecanoromycetidae	1
U00001887	umbmuepred_003771-T1	Umbilicaria_muehlenbergii	Lecanoromycetidae	1
U00001888	umbmuepred_003854-T1	Umbilicaria_muehlenbergii	Lecanoromycetidae	1
U00001889	umbmuepred_003923-T1	Umbilicaria_muehlenbergii	Lecanoromycetidae	1
U00001890	umbmuepred_003956-T1	Umbilicaria_muehlenbergii	Lecanoromycetidae	1
U00001891	umbmuepred_003983-T1	Umbilicaria_muehlenbergii	Lecanoromycetidae	1
U00001892	umbmuepred_004035-T1	Umbilicaria_muehlenbergii	Lecanoromycetidae	1
U00001893	umbmuepred_004079-T1	Umbilicaria_muehlenbergii	Lecanoromycetidae	1
U00001894	umbmuepred_004094-T1	Umbilicaria_muehlenbergii	Lecanoromycetidae	1
U00001895	umbmuepred_004123-T1	Umbilicaria_muehlenbergii	Lecanoromycetidae	1
U00001896	umbmuepred_004248-T1	Umbilicaria_muehlenbergii	Lecanoromycetidae	1
U00001897	umbmuepred_004276-T1	Umbilicaria_muehlenbergii	Lecanoromycetidae	1
U00001898	umbmuepred_004303-T1	Umbilicaria_muehlenbergii	Lecanoromycetidae	1
U00001899	umbmuepred_004366-T1	Umbilicaria_muehlenbergii	Lecanoromycetidae	1
U00001900	umbmuepred_004400-T1	Umbilicaria_muehlenbergii	Lecanoromycetidae	1
U00001901	umbmuepred_004445-T1	Umbilicaria_muehlenbergii	Lecanoromycetidae	1
U00001902	umbmuepred_004449-T1	Umbilicaria_muehlenbergii	Lecanoromycetidae	1
U00001903	umbmuepred_004462-T1	Umbilicaria_muehlenbergii	Lecanoromycetidae	1
U00001904	umbmuepred_004508-T1	Umbilicaria_muehlenbergii	Lecanoromycetidae	1
U00001905	umbmuepred_004518-T1	Umbilicaria_muehlenbergii	Lecanoromycetidae	1
U00001906	umbmuepred_004519-T1	Umbilicaria_muehlenbergii	Lecanoromycetidae	1
U00001907	umbmuepred_004548-T1	Umbilicaria_muehlenbergii	Lecanoromycetidae	1
U00001908	umbmuepred_004574-T1	Umbilicaria_muehlenbergii	Lecanoromycetidae	1
U00001909	umbmuepred_004660-T1	Umbilicaria_muehlenbergii	Lecanoromycetidae	1
U00001910	umbmuepred_004711-T1	Umbilicaria_muehlenbergii	Lecanoromycetidae	1
U00001911	umbmuepred_004780-T1	Umbilicaria_muehlenbergii	Lecanoromycetidae	1
U00001912	umbmuepred_004843-T1	Umbilicaria_muehlenbergii	Lecanoromycetidae	1
U00001913	umbmuepred_004892-T1	Umbilicaria_muehlenbergii	Lecanoromycetidae	1
U00001914	umbmuepred_004920-T1	Umbilicaria_muehlenbergii	Lecanoromycetidae	1
U00001915	umbmuepred_005005-T1	Umbilicaria_muehlenbergii	Lecanoromycetidae	1
U00001916	umbmuepred_005112-T1	Umbilicaria_muehlenbergii	Lecanoromycetidae	1
U00001917	umbmuepred_005143-T1	Umbilicaria_muehlenbergii	Lecanoromycetidae	1
U00001918	umbmuepred_005274-T1	Umbilicaria_muehlenbergii	Lecanoromycetidae	1
U00001919	umbmuepred_005347-T1	Umbilicaria_muehlenbergii	Lecanoromycetidae	1
U00001920	umbmuepred_005411-T1	Umbilicaria_muehlenbergii	Lecanoromycetidae	1
U00001921	umbmuepred_005500-T1	Umbilicaria_muehlenbergii	Lecanoromycetidae	1
U00001922	umbmuepred_005593-T1	Umbilicaria_muehlenbergii	Lecanoromycetidae	1
U00001923	umbmuepred_005626-T1	Umbilicaria_muehlenbergii	Lecanoromycetidae	1
U00001924	umbmuepred_005682-T1	Umbilicaria_muehlenbergii	Lecanoromycetidae	1
U00001925	umbmuepred_005709-T1	Umbilicaria_muehlenbergii	Lecanoromycetidae	1
U00001926	umbmuepred_005737-T1	Umbilicaria_muehlenbergii	Lecanoromycetidae	1
U00001927	umbmuepred_005797-T1	Umbilicaria_muehlenbergii	Lecanoromycetidae	1
U00001928	umbmuepred_005823-T1	Umbilicaria_muehlenbergii	Lecanoromycetidae	1
U00001929	umbmuepred_005893-T1	Umbilicaria_muehlenbergii	Lecanoromycetidae	1
U00001930	umbmuepred_006062-T1	Umbilicaria_muehlenbergii	Lecanoromycetidae	1
U00001931	umbmuepred_006065-T1	Umbilicaria_muehlenbergii	Lecanoromycetidae	1
U00001932	umbmuepred_006103-T1	Umbilicaria_muehlenbergii	Lecanoromycetidae	1
U00001933	umbmuepred_006116-T1	Umbilicaria_muehlenbergii	Lecanoromycetidae	1
U00001934	umbmuepred_006136-T1	Umbilicaria_muehlenbergii	Lecanoromycetidae	1
U00001935	umbmuepred_006149-T1	Umbilicaria_muehlenbergii	Lecanoromycetidae	1
U00001936	umbmuepred_006169-T1	Umbilicaria_muehlenbergii	Lecanoromycetidae	1
U00001937	umbmuepred_006184-T1	Umbilicaria_muehlenbergii	Lecanoromycetidae	1
U00001938	umbmuepred_006207-T1	Umbilicaria_muehlenbergii	Lecanoromycetidae	1
U00001939	umbmuepred_006273-T1	Umbilicaria_muehlenbergii	Lecanoromycetidae	1
U00001940	umbmuepred_006277-T1	Umbilicaria_muehlenbergii	Lecanoromycetidae	1
U00001941	umbmuepred_006281-T1	Umbilicaria_muehlenbergii	Lecanoromycetidae	1
U00001942	umbmuepred_006297-T1	Umbilicaria_muehlenbergii	Lecanoromycetidae	1
U00001943	umbmuepred_006304-T1	Umbilicaria_muehlenbergii	Lecanoromycetidae	1
U00001944	umbmuepred_006355-T1	Umbilicaria_muehlenbergii	Lecanoromycetidae	1
U00001945	umbmuepred_006375-T1	Umbilicaria_muehlenbergii	Lecanoromycetidae	1
U00001946	umbmuepred_006378-T1	Umbilicaria_muehlenbergii	Lecanoromycetidae	1
U00001947	umbmuepred_006459-T1	Umbilicaria_muehlenbergii	Lecanoromycetidae	1
U00001948	umbmuepred_006460-T1	Umbilicaria_muehlenbergii	Lecanoromycetidae	1
U00001949	umbmuepred_006461-T1	Umbilicaria_muehlenbergii	Lecanoromycetidae	1
U00001950	umbmuepred_006477-T1	Umbilicaria_muehlenbergii	Lecanoromycetidae	1
U00001951	umbmuepred_006489-T1	Umbilicaria_muehlenbergii	Lecanoromycetidae	1
U00001952	umbmuepred_006532-T1	Umbilicaria_muehlenbergii	Lecanoromycetidae	1
U00001953	umbmuepred_006706-T1	Umbilicaria_muehlenbergii	Lecanoromycetidae	1
U00001954	umbmuepred_006725-T1	Umbilicaria_muehlenbergii	Lecanoromycetidae	1
U00001955	umbmuepred_006788-T1	Umbilicaria_muehlenbergii	Lecanoromycetidae	1
U00001956	umbmuepred_006830-T1	Umbilicaria_muehlenbergii	Lecanoromycetidae	1
U00001957	umbmuepred_006831-T1	Umbilicaria_muehlenbergii	Lecanoromycetidae	1
U00001958	umbmuepred_006867-T1	Umbilicaria_muehlenbergii	Lecanoromycetidae	1
U00001959	umbmuepred_006893-T1	Umbilicaria_muehlenbergii	Lecanoromycetidae	1
U00001960	umbmuepred_007037-T1	Umbilicaria_muehlenbergii	Lecanoromycetidae	1
U00001961	umbmuepred_007225-T1	Umbilicaria_muehlenbergii	Lecanoromycetidae	1
U00001962	umbmuepred_007227-T1	Umbilicaria_muehlenbergii	Lecanoromycetidae	1
U00001963	umbmuepred_007319-T1	Umbilicaria_muehlenbergii	Lecanoromycetidae	1
U00001964	umbmuepred_007341-T1	Umbilicaria_muehlenbergii	Lecanoromycetidae	1
U00001965	umbmuepred_007416-T1	Umbilicaria_muehlenbergii	Lecanoromycetidae	1
U00001966	umbmuepred_007512-T1	Umbilicaria_muehlenbergii	Lecanoromycetidae	1
U00001967	umbmuepred_007536-T1	Umbilicaria_muehlenbergii	Lecanoromycetidae	1
U00001968	umbmuepred_007575-T1	Umbilicaria_muehlenbergii	Lecanoromycetidae	1
U00001969	umbmuepred_007596-T1	Umbilicaria_muehlenbergii	Lecanoromycetidae	1
U00001970	umbmuepred_007610-T1	Umbilicaria_muehlenbergii	Lecanoromycetidae	1
U00001971	umbmuepred_007635-T1	Umbilicaria_muehlenbergii	Lecanoromycetidae	1
U00001972	umbmuepred_007639-T1	Umbilicaria_muehlenbergii	Lecanoromycetidae	1
U00001973	umbmuepred_007673-T1	Umbilicaria_muehlenbergii	Lecanoromycetidae	1
U00001974	umbmuepred_007679-T1	Umbilicaria_muehlenbergii	Lecanoromycetidae	1
U00001975	umbmuepred_007685-T1	Umbilicaria_muehlenbergii	Lecanoromycetidae	1
U00001976	umbmuepred_007712-T1	Umbilicaria_muehlenbergii	Lecanoromycetidae	1
U00001977	umbmuepred_007752-T1	Umbilicaria_muehlenbergii	Lecanoromycetidae	1
U00001978	umbmuepred_007772-T1	Umbilicaria_muehlenbergii	Lecanoromycetidae	1
U00001979	umbmuepred_007792-T1	Umbilicaria_muehlenbergii	Lecanoromycetidae	1
U00001980	umbmuepred_007793-T1	Umbilicaria_muehlenbergii	Lecanoromycetidae	1
U00001981	umbmuepred_007794-T1	Umbilicaria_muehlenbergii	Lecanoromycetidae	1
U00001982	umbmuepred_007796-T1	Umbilicaria_muehlenbergii	Lecanoromycetidae	1
U00001983	umbmuepred_007981-T1	Umbilicaria_muehlenbergii	Lecanoromycetidae	1
U00001984	umbmuepred_007994-T1	Umbilicaria_muehlenbergii	Lecanoromycetidae	1
U00001985	umbmuepred_008003-T1	Umbilicaria_muehlenbergii	Lecanoromycetidae	1
U00001986	umbmuepred_008011-T1	Umbilicaria_muehlenbergii	Lecanoromycetidae	1
U00001987	umbmuepred_008022-T1	Umbilicaria_muehlenbergii	Lecanoromycetidae	1
U00001988	umbmuepred_008023-T1	Umbilicaria_muehlenbergii	Lecanoromycetidae	1
U00001989	umbmuepred_008034-T1	Umbilicaria_muehlenbergii	Lecanoromycetidae	1
U00001990	umbmuepred_008167-T1	Umbilicaria_muehlenbergii	Lecanoromycetidae	1
U00001991	umbmuepred_008216-T1	Umbilicaria_muehlenbergii	Lecanoromycetidae	1
U00001992	umbmuepred_008236-T1	Umbilicaria_muehlenbergii	Lecanoromycetidae	1
U00001993	umbmuepred_008299-T1	Umbilicaria_muehlenbergii	Lecanoromycetidae	1
U00001994	umbmuepred_008301-T1	Umbilicaria_muehlenbergii	Lecanoromycetidae	1
U00001995	umbmuepred_008311-T1	Umbilicaria_muehlenbergii	Lecanoromycetidae	1
U00001996	umbmuepred_008339-T1	Umbilicaria_muehlenbergii	Lecanoromycetidae	1
U00001997	umbmuepred_008353-T1	Umbilicaria_muehlenbergii	Lecanoromycetidae	1
U00001998	conligpred_000020-T1	Coniochaeta_ligniaria	Sordariomycetes	0
[truncated: 21,459 more rows]
