# Supplementary material for: Large differences in carbohydrate degradation and transport potential among lichen fungal symbionts
Source: Nat Commun. 2022 May 12;13:2634. doi: 10.1038/s41467-022-30218-6 (PMC9098629; doi:10.1038/s41467-022-30218-6)
Supplement: Supplementary file 8 — Source Data [file 41467_2022_30218_MOESM8_ESM.zip › source-data/Source-data-Figure4.xlsx]

## Sheet: source-data-fig4a-c
	pH
	Xylographa bjoerkii Cellulase A
		R1	R2	R3	R4	R5	R6	R7	R8	R9	Avg	StDev	StErr
	pH 4	2.94	3.06	3.22	1.99	2.39	2.02	3.24	4.17	4.33	3.04	0.835853	0.278618
	pH 5	4.184	6.564	5.444	10.23	10.4	9.32	6.84	7.92	6.24	7.46022	2.1639	0.7213
	pH 6	1.436	1.722	1.678	3.74	3.72	3.39	1.2	1.65	2.13	2.29622	1.02511	0.341704
	Xylographa bjoerkii Cellulase B
		R1	R2	R3	R4	R5	R6	R7	R8	R9
	pH 4	8.864	6.792	8.424	0.196	0.248	0.222	1	0.8	2.65	3.244	3.70414	1.23471
	pH 5	12.28	14.088	14.8	6.44	6.22	6.87	6.08	7.54	7.2	9.05756	3.58771	1.1959
	pH 6	2.306	2.712	2.58	1.224	1.256	1.36	0.71	0.65	0.68	1.49756	0.826078	0.275359
	Temperature
	Xylographa bjoerkii Cellulase A
		R1	R2	R3	R4	R5	R6	R7	R8	R9
	20 C	7.672	7.424	6.232	1.1	1.06	1.29	3.34	3.62	3.36	3.89978	2.63358	0.877861
	30 C	7.312	10.248	9.288	8.99	6.99	6.78	6.83		6.68	7.88975	1.39839	0.517922
	37 C	12.96	11.88	12.296	11.35	11.8	11.64	9.62	10.29	9.37	11.2451	1.22436	0.408119
	50 C	13.016	12.48	11.192	8.36	10.92	10.45	9.49	7.8	12.33	10.6709	1.83317	0.611058
	60 C	0.344	0.324	0.328	0.462	0.498	0.378	0.742	0.762	0.7	0.504222	0.183124	0.0610414
	Xylographa bjoerkii Cellulase B
		R1	R2	R3	R4	R5	R6	R7	R8	R9
	20	12.144	13.36	15.224	0.132	0.318	0.12	4.54	7.2	4.52	6.39533	5.944	1.98133
	30	12.28	7.82	14.088	11.396	6.44	7.58	6.87	6.08	7.69	8.916	2.89537	0.965123
	37	6.648	6.132	6.26	3.78	3.54	3.14	2.8	2.68	2.98	4.21778	1.63785	0.545951
	50	0.398	0.402	0.432	0.35	0.434	0.488	0.168	0.318	0.168	0.350889	0.114617	0.0382057
	60	0.034	0.04	0	0	0	0	0	0	0	0.00822222	0.0163843	0.00546142
	Substrate
	Xylographa bjoerkii Cellulase A
		R1	R2	R3	R4	R5	R6	R7	R8	R9
	Cellulose	6.832	8.072	7.248	9.24	6.16	8	7.51	9.66	9.17	7.72009	1.18435	0.394782
	β-glucan	1.526	1.306	1.584	2.382	2.502	2.724	2.658	2.844	2.763	2.25433	0.606916	0.202305
	Xylan	0.162	0.194	0.192	0	0.016	0.01	0	0	0	0.0637778	0.0897855	0.0299285
	Xylographa bjoerkii Cellulase B
		R1	R2	R3	R4	R5	R6	R7	R8	R9
	Cellulose	6.476	7.82	6.008	4.87	4.15	4.75	4.84	4.77	4.65	8.87916	1.16806	0.389353
	β-glucan	3.236	3.46	3.688	2.4	2.229	2.253	2.499	2.613	2.22	2.73311	0.572406	0.190802
	Xylan	0.196	0.204	0.2	0	0	0	0	0	0	0.0666667	0.10002	0.03334

## Sheet: source-data-fig4d
Acarospora_aff_strigata	1
Agyrium_rufum	2
Arthonia_radiata	5
Aureobasidium_pullulans	2
Botrytis_cinerea	3
Capronia_coronata	1
Ceratocystis_platani	2
Cladonia_grayi	1
Cladonia_macilenta	1
Cladonia_metacorallifera	1
Cladonia_uncialis	1
Colletotrichum_graminicola	3
Coniochaeta_ligniaria	5
Coniella_lustricola	5
Cyanodermella_asteris	1
Diaporthe_longicolla	11
Dibaeis_baeomyces	2
Elaphomyces_granulatus	1
Epichloe_typhina	1
Evernia_prunastri	1
Fusarium_oxysporum	3
Gomphillus_americanus	2
Graphis_scripta	3
Gyalolechia_flavorubescens	1
Helicocarpus_griseus	2
Hypoxylon_pulicicidum	3
Hypocenomyce_scalaris	1
Icmadophila_ericetorum	2
Lambiella_insularis	3
Lasallia_hispanica	1
Lasallia_pustulata	1
Bachmanniomyces_sp_S4476	1
Lignoscripta_atroalba	1
Lobaria_immixta	2
Loxospora_cismonica	2
Magnaporthe_grisea	2
Malbranchea_cinnamomea	1
Mycoblastus_sanguinarius	1
Penicillium_chrysogenum	4
Phaeomoniella_chlamydospora	3
Phyllosticta_citricarpa	2
Podospora_anserina	3
Pseudocyphellaria_aurata	2
Pseudevernia_furfuracea	2
Pseudophaeomoniella_oleicola	2
Ptychographa_xylographoides	3
Puttea_exsequens	1
Ramalina_intermedia	1
Ramalina_peruviana	1
Schaereria_dolodes	1
Sordaria_macrospora	2
Sticta_canariensis	2
Stictis_urceolatum	5
Talaromyces_cellulolyticus	3
Thermoascus_crustaceus	1
Thelotrema_lepadinum	2
Thielaviopsis_musarum	3
Toensbergia_leucococca	1
Trapelia_coarctata	1
Trichoderma_reesei	2
Umbilicaria_muehlenbergii	1
Varicellaria_rhodocarpa	2
Verticillium_dahliae	1
Xylographa_bjoerkii	5
Xylographa_carneopallida	5
Xylaria_grammica	5
Xylographa_opegraphella	5
Xylographa_pallens	5
Xylographa_parallela	5
Xylographa_soralifera	5
Xylographa_trunciseda	5
Xylographa_vitiligo	5
